# Supplementary material for: A model-based estimate of winter distribution and abundance of white-tailed deer in the Adirondack Park
Source: PLoS One. 2022 Aug 30;17(8):e0273707. doi: 10.1371/journal.pone.0273707 (PMC9426880; doi:10.1371/journal.pone.0273707)
Supplement: S2 Data — (CSV) [file pone.0273707.s002.csv]

object	Year	Sample.Label	Transect	Transect.Label	Effort	Area	fatigue	x	y	Species	TotalCount	size	distance	dist_m	temp	cloud	habitat	PC1	PC2	PC3
1	2016	G182A-4	G182A	G182	2.5	2.5	0.511111	560239.99	4926936.11	Deer	3	3	0.179924	179.924011	25	100	Mixed	1.36876	-0.43649	-1.39879
2	2016	G182C-4	G182C	G182	2.5	2.5	0.511111	560972.71	4924501.58	Deer	2	2	0.029146	29.146072	25	100	Mixed	0.8864	-0.39609	-0.69862
3	2016	G182A-3	G182A	G182	2.5	2.5	0.511111	561271.98	4928169.83	Deer	2	2	0.211166	211.1661	25	100	Hardwood	1.00253	-0.27751	0.5213
4	2016	G182B-2	G182B	G182	2.5	2.5	0.511111	563247.82	4930417.98	Deer	2	2	0.196205	196.205759	25	100	Hardwood	0.35537	-0.97172	0.73521
5	2016	G163C-1	G163C	G163	2.5	2.5	0.511111	564452.34	4931943.86	Deer	2	2	0.289057	289.057602	25	100	Hardwood	0.25298	-0.8036	-0.01966
6	2016	G182C-1	G182C	G182	2.5	2.5	0.511111	565975.08	4930490.11	Deer	2	2	0.186042	186.042696	25	100	Open	0.15538	-1.13016	1.17607
7	2016	G182C-1	G182C	G182	2.5	2.5	0.511111	566328.12	4930682.34	Deer	2	2	0.045878	45.87863	25	100	Open	0.15538	-1.13016	1.17607
9	2016	G693B-4	G693B	G693	2.5	2.5	0.552083	570429	4799602	Deer	2	2	0.086818	86.818693	19	25	Hardwood	0.93064	0.23201	2.19916
10	2016	G693C-4	G693C	G693	2.5	2.5	0.552083	571085	4799119	Deer	2	2	0.101244	101.244121	19	25	Hardwood	0.59925	0.74221	1.12689
11	2016	G769A-4	G769A	G769	2.5	2.5	0.583333	577232	4777318	Deer	1	1	0.153961	153.961453	19	25	Open	-1.10092	0.26577	0.08558
12	2016	G148B-3	G148B	G148	2.5	2.5	0.554861	577735.7	4954266.14	Deer	1	1	0.080368	80.36843	2	25	Hardwood	-0.48651	-0.58066	1.71176
13	2016	G769B-4	G769B	G769	2.5	2.5	0.583333	578490	4777067	Deer	3	3	0.040143	40.143551	19	25	Mixed	-0.97637	-0.08238	0.48451
14	2016	G148C-2	G148C	G148	2.5	2.5	0.554861	579294.2	4954874.73	Deer	9	9	0.143334	143.334274	2	25	Hardwood	-0.09312	-0.11056	1.52219
15	2016	G148B-2	G148B	G148	2.5	2.5	0.554861	579403.82	4955797.21	Deer	11	11	0.33386	333.86055	2	25	Open	-0.51024	-0.56936	1.49676
16	2016	G148B-2	G148B	G148	2.5	2.5	0.554861	579944.65	4955162.41	Deer	2	2	0.15855	158.55055	2	25	Hardwood	-0.95243	0.70189	0.56848
17	2016	G148B-1	G148B	G148	2.5	2.5	0.554861	580627.43	4956746.43	Deer	3	3	0.366076	366.076493	2	25	Open	-0.93648	0.05665	0.25284
18	2016	G204B-4	G204B	G204	2.5	2.5	0.45625	582898.6	4946466.27	Deer	5	5	0.095123	95.123402	2	25	Mixed	0.36856	-0.86534	0.1438
19	2016	G769B-2	G769B	G769	2.5	2.5	0.583333	582941	4781869	Deer	2	2	0.165817	165.817853	19	25	Mixed	-0.52582	-0.91026	0.6542
20	2016	G769A-1	G769A	G769	2.5	2.5	0.583333	583351	4784386	Deer	8	8	0.176997	176.997892	19	25	Hardwood	-0.59424	-0.93411	0.58262
21	2016	G769B-1	G769B	G769	2.5	2.5	0.583333	583641	4782863	Deer	4	4	0.041464	41.464186	19	25	Hardwood	-0.48593	-0.89826	-0.17715
22	2016	G769B-1	G769B	G769	2.5	2.5	0.583333	583682	4782807	Deer	3	3	0.109153	109.153282	19	25	Hardwood	-0.25465	-0.98556	-0.42216
23	2016	G769C-1	G769C	G769	2.5	2.5	0.583333	584988	4783162	Deer	3	3	0.138587	138.587791	19	25	Mixed	-0.38896	-0.84748	-0.42253
24	2016	G149C-3	G149C	G149	2.5	2.5	0.479861	585113.95	4959408.97	Deer	2	2	0.271076	271.076206	2	25	Mixed	-0.32532	-0.36075	-0.82963
25	2016	G149C-1	G149C	G149	2.5	2.5	0.479861	588153.01	4963681.64	Deer	1	1	0.240716	240.716748	2	25	Mixed	-0.7007	-0.8255	2.278
26	2016	G167B-1	G167B	G167	2.5	2.5	0.479861	588884.08	4964395	Deer	5	5	0.157421	157.421681	2	25	Hardwood	-0.57829	-0.91245	2.22994
27	2016	G742B-3	G742B	G742	2.5	2.5	0.529861	593747	4808146	Deer	6	6	0.070434	70.434084	19	25	Hardwood	-0.83971	-0.09388	0.90759
28	2016	G742C-2	G742C	G742	2.5	2.5	0.529861	595714	4808886	Deer	2	2	0.068657	68.657294	19	25	Hardwood	-0.99798	0.05377	-0.02598
29	2016	G721A-4	G721A	G721	2.5	2.5	0.503472	598954	4825130	Deer	8	8	0.149226	149.226986	19	25	Mixed	-1.52388	-0.00519	0.05571
30	2016	G721B-4	G721B	G721	2.5	2.5	0.503472	600234	4824514	Deer	4	4	0.220769	220.769947	19	25	Mixed	-1.51149	-0.48815	-0.89283
31	2016	G722B-4	G722B	G722	2.5	2.5	0.503472	606205	4831740	Deer	3	3	0.126774	126.774761	19	25	Hardwood	-1.64807	-0.20027	1.16632
32	2016	G361A-4	G361A	G361	2.5	2.5	0.577083	549163	4868326	Deer	2	2	0.066062	66.062702	16	0	Mixed	-0.34969	-0.64764	0.02088
33	2016	G361B-4	G361B	G361	2.5	2.5	0.577083	551249	4869322	Deer	1	1	0.146098	146.098523	16	0	Mixed	0.00697	-0.096	1.81103
34	2016	G574A-3	G574A	G574	2.5	2.5	0.427083	552172	4816339	Deer	2	2	0.327342	327.342955	16	0	Open	-0.80309	0.78195	-0.78548
35	2016	G574C-4	G574C	G574	2.5	2.5	0.454166	552625	4814202	Deer	10	10	0.071798	71.798421	13	100	Hardwood	-0.39079	-0.06761	-1.0663
36	2016	G361B-2	G361B	G361	2.5	2.5	0.577083	553098	4871454	Deer	3	3	0.150589	150.58973	16	0	Hardwood	0.23374	-1.12929	0.82992
37	2016	G574B-3	G574B	G574	2.5	2.5	0.427083	553360	4817011	Deer	5	5	0.217495	217.495143	16	0	Open	-0.40672	-0.51887	-0.94069
38	2016	G574C-3	G574C	G574	2.5	2.5	0.454166	553548	4815342	Deer	3	3	0.019848	19.848451	13	100	Mixed	-0.80607	-0.23678	-0.62428
39	2016	G361C-2	G361C	G361	2.5	2.5	0.577083	554261	4870832	Deer	2	2	0.135078	135.078013	16	0	Hardwood	-0.19942	-0.76268	-0.39003
40	2016	G574A-2	G574A	G574	2.5	2.5	0.427083	554334	4819516	Deer	2	2	0.126939	126.939517	16	0	Mixed	-0.08356	-0.26202	-0.27767
41	2016	G574C-2	G574C	G574	2.5	2.5	0.454166	554701	4816900	Deer	2	2	0.132954	132.954469	13	100	Mixed	0.23458	-0.86451	-0.2019
42	2016	G574B-2	G574B	G574	2.5	2.5	0.427083	554818	4818248	Deer	1	1	0.070501	70.501662	16	0	Hardwood	-0.16475	-0.89512	-0.39324
43	2016	G574C-1	G574C	G574	2.5	2.5	0.454166	557025	4818798	Deer	1	1	0.3745	374.500223	13	100	Open	-0.66722	-0.68419	-1.13825
44	2016	G415C-1	G415C	G415	2.5	2.5	0.622916	563418	4867983	Deer	1	1	0.086618	86.618116	16	0	Open	0.55968	0.01937	0.10911
45	2016	G140B-4	G140B	G140	2.5	2.5	0.530555	523207	4893124	Deer	1	1	0.075011	75.011118	17	0	Mixed	0.88728	-0.33489	0.65784
46	2016	G140B-3	G140B	G140	2.5	2.5	0.530555	524143	4894241	Deer	1	1	0.047965	47.965581	17	0	Mixed	0.00384	-0.9019	-0.0764
47	2016	G140B-3	G140B	G140	2.5	2.5	0.530555	525577	4894312	Deer	2	2	0.083204	83.204952	17	0	Hardwood	0.53223	-0.74922	0.95026
48	2016	G140B-2	G140B	G140	2.5	2.5	0.530555	526189	4896459	Deer	1	1	0.135646	135.646363	17	0	Mixed	-0.61979	-0.50707	0.32715
49	2016	G123C-1	G123C	G123	2.5	2.5	0.530555	527369	4898043	Deer	2	2	0.013853	13.853225	17	0	Mixed	-1.19782	0.23214	-0.8891
50	2016	G140B-2	G140B	G140	2.5	2.5	0.530555	527507	4895244	Deer	6	6	0.072512	72.512047	17	0	Hardwood	-0.48768	-0.62425	0.71505
51	2016	G140C-2	G140C	G140	2.5	2.5	0.530555	527538	4895067	Deer	2	2	0.067055	67.055798	17	0	Hardwood	-0.48768	-0.62425	0.71505
52	2016	G140B-2	G140B	G140	2.5	2.5	0.530555	527764	4895198	Deer	2	2	0.151568	151.568589	17	0	Hardwood	-0.40067	-0.74179	1.141
53	2016	G140B-1	G140B	G140	2.5	2.5	0.530555	527837	4898545	Deer	3	3	0.009709	9.709944	17	0	Hardwood	-0.88852	-0.61314	-0.40436
54	2016	G140B-1	G140B	G140	2.5	2.5	0.530555	528379	4896094	Deer	5	5	0.027414	27.414996	17	0	Hardwood	-0.56982	-0.91888	0.26318
55	2016	G158B-2	G158B	G158	2.5	2.5	0.479166	528999	4895091	Deer	2	2	0.153514	153.514846	17	0	Hardwood	-0.00866	-0.88835	1.09242
56	2016	G140C-1	G140C	G140	2.5	2.5	0.530555	529013	4896862	Deer	3	3	0.001613	1.613144	17	0	Hardwood	-0.57214	-1.01249	0.26311
57	2016	G141B-4	G141B	G141	2.5	2.5	0.520138	529872	4899937	Deer	5	5	0.368653	368.653486	17	0	Open	-0.90816	-1.01459	-0.28276
58	2016	G124C-3	G124C	G124	2.5	2.5	0.520138	530459	4901944	Deer	7	7	0.243178	243.178298	17	0	Open	-1.48336	-0.91289	-0.09698
59	2016	G140C-1	G140C	G140	2.5	2.5	0.479166	530556	4897216	Deer	4	4	0.066673	66.673231	17	0	Hardwood	-0.60804	-0.75731	-0.46691
60	2016	G141B-4	G141B	G141	2.5	2.5	0.520138	531008	4899479	Deer	3	3	0.211002	211.002847	17	0	Open	-0.69019	0.1114	0.55605
61	2016	G141C-4	G141C	G141	2.5	2.5	0.484027	531136	4897386	Deer	4	4	0.259383	259.383979	17	0	Hardwood	-0.76354	-0.83799	-0.05753
62	2016	G141B-4	G141B	G141	2.5	2.5	0.520138	531550	4899726	Deer	8	8	0.035766	35.76665	17	0	Mixed	-0.69019	0.1114	0.55605
63	2016	G141B-3	G141B	G141	2.5	2.5	0.520138	531579	4901204	Deer	2	2	0.087503	87.503061	17	0	Hardwood	-1.17904	-1.11867	-0.4695
64	2016	G141B-3	G141B	G141	2.5	2.5	0.520138	531581	4900020	Deer	3	3	0.133824	133.82438	17	0	Mixed	-0.56196	-1.08136	0.36066
65	2016	G141C-3	G141C	G141	2.5	2.5	0.520138	531775	4900132	Deer	2	2	0.060981	60.981757	17	0	Hardwood	-0.84938	-1.0083	-0.55556
66	2016	G159B-4	G159B	G159	2.5	2.5	0.484027	531908	4897337	Deer	1	1	0.126038	126.038248	17	0	Hardwood	-0.65411	-0.86691	1.06177
67	2016	G159-4	G159-	G159	2.5	2.5	0.484027	532616	4896356	Deer	2	2	0.05201	52.010306	17	0	Open	-0.4605	-1.21641	0.97554
68	2016	G159B-4	G159B	G159	2.5	2.5	0.484027	532959	4898377	Deer	1	1	0.015783	15.783215	17	0	Open	-0.7707	-0.34186	-0.3414
69	2016	G159B-4	G159B	G159	2.5	2.5	0.484027	533001	4896773	Deer	3	3	0.068749	68.749348	17	0	Hardwood	-0.2823	-1.20911	1.26641
70	2016	G124C-1	G124C	G124	2.5	2.5	0.520138	533276	4905167	Deer	1	1	0.233507	233.507403	17	0	Open	-0.63152	-0.63546	-0.12557
71	2016	G141B-2	G141B	G141	2.5	2.5	0.520138	533352	4903314	Deer	1	1	0.040116	40.116229	17	0	Hardwood	-0.90301	-0.33036	-0.37712
72	2016	G141B-2	G141B	G141	2.5	2.5	0.520138	533474	4902236	Deer	2	2	0.160257	160.257579	17	0	Hardwood	-0.84298	-0.98436	-0.20342
73	2016	G124C-1	G124C	G124	2.5	2.5	0.520138	533477	4905340	Deer	3	3	0.195423	195.423501	17	0	Open	-0.63152	-0.63546	-0.12557
74	2016	G159B-4	G159B	G159	2.5	2.5	0.484027	533617	4897344	Deer	7	7	0.158676	158.676366	17	0	Open	-0.58629	-0.9311	0.39295
75	2016	G124C-1	G124C	G124	2.5	2.5	0.520138	533931	4905637	Deer	2	2	0.047862	47.862663	17	0	Open	-0.63276	0.33016	0.79985
76	2016	G159B-3	G159B	G159	2.5	2.5	0.484027	534012	4899404	Deer	1	1	0.104513	104.513712	17	0	Hardwood	-0.65449	-0.77162	-0.61186
77	2016	G124C-1	G124C	G124	2.5	2.5	0.520138	534131	4906002	Deer	1	1	0.136559	136.559732	17	0	Hardwood	-0.56606	0.81762	0.81952
78	2016	G159C-3	G159C	G159	2.5	2.5	0.484027	534361	4898393	Deer	4	4	0.031415	31.415967	17	0	Hardwood	-0.59908	-1.02249	-1.20337
79	2016	G141A-1	G141A	G141	2.5	2.5	0.520138	534863	4906487	Deer	8	8	0.097329	97.329775	17	0	Mixed	-0.35373	-0.08474	2.05568
80	2016	G141B-1	G141B	G141	2.5	2.5	0.520138	535026	4905546	Deer	8	8	0.162037	162.037873	17	0	Open	-0.12696	-0.92407	2.07496
81	2016	G159C-3	G159C	G159	2.5	2.5	0.484027	535046	4898858	Deer	1	1	0.242975	242.975347	17	0	Hardwood	-0.62242	-0.21555	-0.83474
82	2016	G142B-1	G142B	G142	2.5	2.5	0.520138	536106	4905319	Deer	2	2	0.19826	198.260627	17	0	Open	0.53115	-0.8309	2.02661
83	2016	G146C-1	G146C	G146	2.5	2.5	0.380555	568887.99	4941383.92	Deer	1	1	0.138967	138.967046	6	0	Open	-0.08128	-0.65387	1.7006
84	2016	G184C-2	G184C	G184	2.5	2.5	0.391666	578040.05	4944038.39	Deer	1	1	0.023274	23.27455	6	0	Hardwood	-0.29267	-0.10101	0.03733
85	2016	G222A-1	G222A	G222	2.5	2.5	0.509027	582429.38	4943601.58	Deer	2	2	0.378595	378.595892	6	0	Open	0.3346	-0.68079	1.35227
86	2016	G193C-2	G193C	G193	2.5	2.5	0.540972	514016	4866206	Deer	1	1	0.190466	190.466685	26	50	Mixed	0.71439	-0.33985	-0.92093
87	2016	G065B-3	G065B	G065	2.5	2.5	0.522222	527101.28	4919076.24	Deer	2	2	0.021643	21.643984	30	25	Open	-0.30338	-0.50539	0.9602
88	2016	G078C-3	G078C	G078	2.5	2.5	0.513194	533996.96	4925023.46	Deer	1	1	0.277009	277.009604	30	25	Open	0.46898	-0.60287	1.5413
89	2016	G197A-4	G197A	G197	2.5	2.5	0.415277	535750	4893626	Deer	2	2	0.208312	208.312746	26	50	Open	-0.27477	-0.92126	0.26244
90	2016	G253A-4	G253A	G253	2.5	2.5	0.395138	536487	4881069	Deer	4	4	0.006512	6.512464	26	50	Hardwood	0.83382	-0.92558	0.63691
91	2016	G066C-4	G066C	G066	2.5	2.5	0.513194	538652.91	4930252.41	Deer	7	7	0.372765	372.765088	30	25	Open	0.19521	-0.86966	0.42745
92	2016	G197B-3	G197B	G197	2.5	2.5	0.415277	539038	4896050	Deer	2	2	0.097771	97.77122	26	50	Open	-1.04563	-0.17806	-0.58004
93	2016	G197B-2	G197B	G197	2.5	2.5	0.415277	539660	4897134	Deer	4	4	0.144502	144.502405	26	50	Open	-1.11889	-0.98653	-0.92577
94	2016	G197B-2	G197B	G197	2.5	2.5	0.415277	541038	4898203	Deer	3	3	0.193413	193.41377	26	50	Hardwood	-1.42808	0.08529	-0.50589
95	2016	G197B-1	G197B	G197	2.5	2.5	0.415277	541895	4899253	Deer	3	3	0.150746	150.74681	26	50	Open	-1.37183	0.54911	-0.29746
96	2016	G197C-1	G197C	G197	2.5	2.5	0.415277	542853	4899142	Deer	5	5	0.053656	53.65662	26	50	Open	-1.33486	0.26348	-0.04437
97	2016	G197C-1	G197C	G197	2.5	2.5	0.415277	543040	4899437	Deer	6	6	0.106214	106.214012	26	50	Open	-1.33486	0.26348	-0.04437
98	2016	G290B-3	G290B	G290	2.5	2.5	0.375694	543207	4877795	Deer	3	3	0.225251	225.251893	26	50	Open	0.35902	-0.37411	-0.90589
99	2016	G094C-1	G094C	G094	2.5	2.5	0.434722	547916.69	4932351.79	Deer	2	2	0.031774	31.774593	30	25	Hardwood	-0.11074	-0.40639	1.05831
100	2016	G080B-1	G080B	G080	2.5	2.5	0.414583	551802.91	4944244.04	Deer	1	1	0.094224	94.224444	30	25	Hardwood	0.62053	0.52165	2.04235
101	2016	G172B-3	G172B	G172	2.5	2.5	0.399305	497519	4852679	Deer	4	4	0.242621	242.621656	33	100	Open	0.57823	-0.64282	0.85562
102	2016	G191B-4	G191B	G191	2.5	2.5	0.378472	498153	4848808	Deer	2	2	0.261804	261.804992	33	100	Open	1.09582	-0.78757	1.34064
103	2016	G172B-1	G172B	G172	2.5	2.5	0.399305	500440	4856128	Deer	2	2	0.182408	182.40882	33	100	Mixed	-0.18116	-0.84173	-0.87059
104	2016	G191B-2	G191B	G191	2.5	2.5	0.378472	501149	4852821	Deer	4	4	0.112029	112.029086	33	100	Hardwood	0.63829	-1.03777	0.07712
106	2016	G169B-4	G169B	G169	2.5	2.5	0.529861	475759	4827910	Deer	3	3	0.084219	84.219647	33	100	Open	-1.00702	-0.48879	0.98675
107	2016	G169B-3	G169B	G169	2.5	2.5	0.529861	475844	4829858	Deer	5	5	0.130298	130.298728	33	100	Hardwood	-1.19898	-0.60374	-0.74688
108	2016	G169B-4	G169B	G169	2.5	2.5	0.529861	475918	4828030	Deer	6	6	0.125406	125.406351	33	100	Open	-1.38946	-0.35102	0.28201
109	2016	G169B-3	G169B	G169	2.5	2.5	0.529861	477169	4829369	Deer	4	4	0.190285	190.285941	33	100	Hardwood	-1.11217	-0.78249	-0.39309
110	2016	G169B-2	G169B	G169	2.5	2.5	0.529861	477973	4830667	Deer	2	2	0.055149	55.149743	33	100	Mixed	-1.26919	-0.55788	-1.075
111	2016	G169B-3	G169B	G169	2.5	2.5	0.529861	478176	4829504	Deer	3	3	0.138622	138.622265	33	100	Mixed	-1.02292	-0.67206	-0.23772
112	2016	G169B-3	G169B	G169	2.5	2.5	0.529861	478192	4829237	Deer	1	1	0.048704	48.704176	33	100	Mixed	-1.02292	-0.67206	-0.23772
113	2016	G150B-1	G150B	G150	2.5	2.5	0.529861	478742	4833360	Deer	5	5	0.242651	242.651878	33	100	Open	-0.78356	-0.22341	-1.2429
114	2016	G169C-2	G169C	G169	2.5	2.5	0.529861	479190	4830476	Deer	3	3	0.011646	11.64649	33	100	Mixed	-0.92513	-0.46583	-0.63893
115	2016	G150C-1	G150C	G150	2.5	2.5	0.529861	479358	4833666	Deer	7	7	0.021218	21.218033	33	100	Mixed	-0.78356	-0.22341	-1.2429
116	2016	G169C-2	G169C	G169	2.5	2.5	0.529861	479502	4831034	Deer	3	3	0.142531	142.531091	33	100	Mixed	-0.87448	-0.43724	-1.12623
117	2016	G169B-1	G169B	G169	2.5	2.5	0.529861	479619	4832445	Deer	5	5	0.019572	19.572579	33	100	Mixed	-0.59243	-0.86077	-0.79944
118	2016	G169C-2	G169C	G169	2.5	2.5	0.529861	479642	4831095	Deer	2	2	0.076951	76.951521	33	100	Mixed	-0.87448	-0.43724	-1.12623
119	2016	G169B-2	G169B	G169	2.5	2.5	0.529861	479714	4832265	Deer	3	3	0.209392	209.392676	33	100	Mixed	-0.51378	-0.84404	-0.41287
120	2016	G070C-4	G070C	G070	2.5	2.5	0.4375	481465	4860535	Deer	1	1	0.037732	37.732504	33	100	Hardwood	-0.56146	-0.8829	-0.48369
122	2016	G085B-2	G085B	G085	2.5	2.5	0.419444	486401	4864466	Deer	2	2	0.118095	118.095431	33	100	Mixed	-0.58656	-0.67531	-0.10817
123	2016	G085B-2	G085B	G085	2.5	2.5	0.419444	487079	4863877	Deer	3	3	0.016207	16.207085	33	100	Mixed	-0.93134	-0.66013	-1.0173
124	2016	G647C-4	G647C	G647	2.5	2.5	0.551388	614334	4866832	Deer	2	2	0.081409	81.40984	13	100	Open	-1.67918	-0.78514	-0.5959
125	2016	G647C-4	G647C	G647	2.5	2.5	0.551388	614586	4867054	Deer	7	7	0.125806	125.806303	13	100	Hardwood	-1.4819	-0.38934	-1.10973
126	2016	G647A-3	G647A	G647	2.5	2.5	0.551388	614626	4870110	Deer	3	3	0.15006	150.060678	13	100	Mixed	-0.57969	-0.22656	0.02236
127	2016	G647B-3	G647B	G647	2.5	2.5	0.551388	615390	4869730	Deer	2	2	0.024132	24.132417	13	100	Mixed	-1.10652	-0.43559	-0.87117
128	2016	G647C-3	G647C	G647	2.5	2.5	0.551388	615774	4868880	Deer	2	2	0.176503	176.50386	13	100	Hardwood	-1.17105	-0.66818	-0.03573
129	2016	G647C-2	G647C	G647	2.5	2.5	0.551388	616493	4869684	Deer	4	4	0.161809	161.809714	13	100	Open	-1.31488	-0.54722	-0.71466
130	2016	G600C-2	G600C	G600	2.5	2.5	0.535416	617147	4883947	Deer	5	5	0.030405	30.405083	13	100	Open	-1.35799	-0.3474	0.07727
131	2016	G647B-1	G647B	G647	2.5	2.5	0.551388	617999	4872979	Deer	2	2	0.188447	188.447653	13	100	Open	-1.59517	-0.22919	-0.66812
132	2016	G026B-2	G026B	G026	2.5	2.5	0.442361	519297.87	4928873.75	Deer	2	2	0.339688	339.688553	21	100	Open	-1.02258	-0.6159	-0.86091
133	2016	G045B-4	G045B	G045	2.5	2.5	0.459027	527717.42	4927513.39	Deer	3	3	0.094782	94.78221	21	100	Open	-0.47268	-1.11887	-1.09939
134	2016	G533A-3	G533A	G533	2.5	2.5	0.598611	611239	4898680	Deer	7	7	0.158028	158.028296	31	100	Open	-2.23987	-0.28405	1.28898
135	2016	G533A-2	G533A	G533	2.5	2.5	0.598611	612365	4899496	Deer	2	2	0.155839	155.839453	31	100	Mixed	-1.85969	-0.62755	1.472
136	2016	G533B-3	G533B	G533	2.5	2.5	0.598611	612630	4898869	Deer	1	1	0.232682	232.68294	31	100	Open	-2.14159	-1.13096	0.95093
137	2016	G533B-2	G533B	G533	2.5	2.5	0.598611	612924	4899191	Deer	1	1	0.222239	222.239529	31	100	Mixed	-2.09142	-0.87168	0.6735
138	2016	G533A-2	G533A	G533	2.5	2.5	0.598611	613765	4901058	Deer	3	3	0.186753	186.753522	31	100	Open	-2.39284	-0.14176	-0.38215
139	2016	G533B-2	G533B	G533	2.5	2.5	0.598611	614025	4900244	Deer	2	2	0.082796	82.796381	31	100	Mixed	-2.38024	-0.53776	-0.13457
140	2016	G533C-1	G533C	G533	2.5	2.5	0.598611	616423	4901248	Deer	1	1	0.067296	67.296746	31	100	Open	-2.07846	1.34358	1.11281
141	2016	G533C-1	G533C	G533	2.5	2.5	0.598611	616766	4901640	Deer	1	1	0.068759	68.759718	31	100	Open	-2.3557	1.26042	0.25205
142	2016	G99B-4	G99B-	G99B	2.5	2.5	0.53125	478262	4850684	Deer	1	1	0.02411	24.110025	31	100	Hardwood	-0.87371	-0.58979	-0.32316
143	2016	G100B-4	G100B	G100	2.5	2.5	0.53125	479103	4850113	Deer	3	3	0.033377	33.37768	31	100	Hardwood	-0.57008	-0.4037	-0.33344
144	2016	G100B-4	G100B	G100	2.5	2.5	0.53125	479489	4849343	Deer	3	3	0.169995	169.995978	31	100	Hardwood	-0.87262	-0.48921	-0.59876
145	2016	G99C-4	G99C-	G99C	2.5	2.5	0.53125	479548	4849024	Deer	1	1	0.083902	83.902852	31	100	Open	-0.87262	-0.48921	-0.59876
146	2016	G029C-4	G029C	G029	2.5	2.5	0.456944	480078	4876156	Deer	4	4	0.325223	325.223923	31	100	Hardwood	-1.02942	-0.85872	-0.28562
147	2016	G038B-4	G038B	G038	2.5	2.5	0.456944	480841	4874728	Deer	3	3	0.187723	187.723466	31	100	Open	-0.65792	-0.13683	0.0116
148	2016	G038B-4	G038B	G038	2.5	2.5	0.456944	481108	4875574	Deer	2	2	0.16615	166.150004	31	100	Open	-0.79839	-0.74103	-0.70845
149	2016	G038B-4	G038B	G038	2.5	2.5	0.456944	481400	4876151	Deer	1	1	0.324594	324.594447	31	100	Open	-0.78358	-0.74588	0.10156
150	2016	G029C-3	G029C	G029	2.5	2.5	0.456944	481585	4877367	Deer	2	2	0.016805	16.805716	31	100	Open	-0.96195	-0.78874	0.26865
151	2016	G038C-4	G038C	G038	2.5	2.5	0.456944	481587	4874563	Deer	3	3	0.141172	141.172726	31	100	Mixed	-0.65792	-0.13683	0.0116
152	2016	G038C-4	G038C	G038	2.5	2.5	0.456944	481816	4874967	Deer	1	1	0.23359	233.590663	31	100	Hardwood	-0.69074	-0.30809	0.57455
153	2016	G038C-4	G038C	G038	2.5	2.5	0.417361	481944	4873474	Deer	1	1	0.157036	157.036799	31	100	Open	-0.72042	0.32532	0.58597
154	2016	G038C-4	G038C	G038	2.5	2.5	0.417361	482268	4873654	Deer	3	3	0.030753	30.753555	31	100	Open	-0.72042	0.32532	0.58597
155	2016	G038C-4	G038C	G038	2.5	2.5	0.417361	482450	4873705	Deer	4	4	0.073075	73.075674	31	100	Mixed	-0.72042	0.32532	0.58597
156	2016	G038C-4	G038C	G038	2.5	2.5	0.417361	482686	4874081	Deer	3	3	0.004317	4.317571	31	100	Hardwood	-0.12066	-1.07556	1.58832
157	2016	G100C-3	G100C	G100	2.5	2.5	0.53125	482870	4852642	Deer	3	3	0.215284	215.284121	31	100	Mixed	0.53147	-0.47242	-0.80612
158	2016	G038A-2	G038A	G038	2.5	2.5	0.456944	483041	4879092	Deer	3	3	0.017023	17.0238	31	100	Mixed	-0.89649	-0.76564	-1.13411
159	2016	G100B-1	G100B	G100	2.5	2.5	0.53125	483813	4855555	Deer	1	1	0.014646	14.646212	31	100	Hardwood	-0.21652	-0.52963	1.35705
160	2016	G048B-3	G048B	G048	2.5	2.5	0.417361	484925	4876392	Deer	2	2	0.176557	176.557931	31	100	Hardwood	-0.20457	-1.11121	-0.13888
161	2016	G048B-2	G048B	G048	2.5	2.5	0.417361	486258	4876400	Deer	1	1	0.176953	176.953015	31	100	Mixed	0.36834	-1.09483	0.23064
162	2016	G031B-2	G031B	G031	2.5	2.5	0.490277	497962	4900809	Deer	2	2	0.014825	14.825387	16	5	Mixed	-0.36821	-0.70288	-0.16254
163	2016	G023C-2	G023C	G023	2.5	2.5	0.490277	498629	4901449	Deer	3	3	0.068286	68.286427	16	5	Hardwood	-0.31228	-0.81453	1.05399
164	2016	G025B-4	G025B	G025	2.5	2.5	0.605555	509282	4918190	Deer	2	2	0.116716	116.716719	16	5	Hardwood	-0.46304	-1.10425	2.32364
165	2016	G016B-2	G016B	G016	2.5	2.5	0.651388	511894	4923338	Deer	4	4	0.291816	291.816574	16	5	Open	-1.29467	-0.18669	0.23594
166	2016	G016C-1	G016C	G016	2.5	2.5	0.605555	513981	4923760	Deer	1	1	0.005668	5.668896	16	5	Mixed	-1.65308	-0.2219	0.85845
167	2016	G002B-4	G002B	G002	2.5	2.5	0.402777	495998	4916694	Deer	2	2	0.076837	76.837405	4	5	Hardwood	-1.77503	-0.81446	0.19149
168	2016	G002B-2	G002B	G002	2.5	2.5	0.402777	499689	4917879	Deer	2	2	0.083593	83.593514	4	5	Mixed	-1.48797	-1.14996	0.53204
169	2016	G015B-2	G015B	G015	2.5	2.5	0.434027	504064	4915185	Deer	2	2	0.152505	152.505229	4	5	Hardwood	-1.10055	-0.41439	-0.09242
170	2016	G257B-4	G257B	G257	2.5	2.5	0.593055	562804.56	4909726.77	Deer	2	2	0.050778	50.778411	18	10	Open	-0.73869	0.07402	1.74463
171	2016	G276A-4	G276A	G276	2.5	2.5	0.583333	564176.24	4908442.39	Deer	5	5	0.071342	71.34234	18	10	Open	-0.53555	-0.02384	0.54603
172	2016	G276A-4	G276A	G276	2.5	2.5	0.583333	565432.15	4909853.75	Deer	1	1	0.050254	50.254788	18	10	Open	-0.77861	-0.50569	-0.17296
173	2016	G276B-3	G276B	G276	2.5	2.5	0.583333	566836.21	4909500.15	Deer	4	4	0.241099	241.099611	18	10	Mixed	-0.65295	-0.66174	-0.32915
174	2016	G276A-3	G276A	G276	2.5	2.5	0.583333	567083.37	4911410.15	Deer	6	6	0.173861	173.861264	18	10	Mixed	-0.42631	-0.18583	-0.45273
175	2016	G276A-3	G276A	G276	2.5	2.5	0.583333	567209.08	4911556.08	Deer	2	2	0.172913	172.91307	18	10	Mixed	-0.42631	-0.18583	-0.45273
176	2016	G276A-2	G276A	G276	2.5	2.5	0.583333	567713.1	4912258.46	Deer	3	3	0.092123	92.123483	18	10	Open	-0.74392	-0.32638	0.67906
177	2016	G257B-1	G257B	G257	2.5	2.5	0.593055	567821.99	4915299.42	Deer	2	2	0.178222	178.222154	18	10	Mixed	-0.67613	-0.79656	2.92378
178	2016	G276A-2	G276A	G276	2.5	2.5	0.583333	568394.2	4913283.34	Deer	3	3	0.066758	66.758054	18	10	Hardwood	-0.50079	-1.13812	1.55688
179	2016	G276A-2	G276A	G276	2.5	2.5	0.583333	568787.91	4913624.41	Deer	3	3	0.006391	6.391576	18	10	Open	-0.38234	-0.6667	1.60819
180	2016	G277C-4	G277C	G277	2.5	2.5	0.583333	572224.67	4914288.19	Deer	6	6	0.190671	190.671686	18	10	Hardwood	-0.86939	-0.49514	-0.0014
181	2016	G368C-4	G368C	G368	2.5	2.5	0.513194	596434.27	4919845.78	Deer	2	2	0.219952	219.952799	18	10	Mixed	-1.65826	-1.09223	0.92367
182	2016	G368A-4	G368A	G368	2.5	2.5	0.513194	596619.11	4922712.6	Deer	10	10	0.037747	37.747772	18	10	Mixed	-1.14785	-0.44918	1.33453
183	2016	G368A-3	G368A	G368	2.5	2.5	0.513194	596942.8	4922940.17	Deer	2	2	0.132572	132.572755	18	10	Hardwood	-1.41959	-0.92164	-0.58053
184	2016	G368C-4	G368C	G368	2.5	2.5	0.513194	597165.49	4920981.32	Deer	2	2	0.413658	413.658568	18	10	Mixed	-1.7198	-0.23683	2.14067
185	2016	G368C-4	G368C	G368	2.5	2.5	0.513194	597517.19	4920773.26	Deer	3	3	0.011759	11.759768	18	10	Mixed	-1.47493	0.41811	1.99633
186	2016	G405A-4	G405A	G405	2.5	2.5	0.492361	606962.12	4925562.83	Deer	4	4	0.030024	30.024832	18	10	Open	-1.97014	-0.15624	0.41603
187	2016	G405A-4	G405A	G405	2.5	2.5	0.492361	607385.92	4926067.24	Deer	6	6	0.041389	41.389067	18	10	Mixed	-2.03965	-0.41552	-0.27459
188	2016	G405C-4	G405C	G405	2.5	2.5	0.492361	609098.94	4924717.9	Deer	3	3	0.136643	136.643996	18	10	Mixed	-2.37421	0.63102	-0.33536
189	2016	G405B-2	G405B	G405	2.5	2.5	0.492361	610256.34	4927618.71	Deer	5	5	0.105755	105.755804	18	10	Open	-1.84247	-0.99112	0.65475
190	2016	G405A-2	G405A	G405	2.5	2.5	0.492361	610406.08	4929528.68	Deer	1	1	0.034958	34.958764	18	10	Mixed	-2.06963	-0.91497	-0.38637
191	2016	G660B-3	G660B	G660	2.5	2.5	0.452777	610625.92	4859702.04	Deer	3	3	0.036107	36.107537	18	10	Mixed	-1.52557	-0.35054	-0.10113
192	2016	G660B-3	G660B	G660	2.5	2.5	0.452777	610997.48	4860187.52	Deer	10	10	0.074457	74.457412	18	10	Open	-1.39422	-0.39027	-0.45632
193	2016	G405B-2	G405B	G405	2.5	2.5	0.492361	611193.33	4928884.56	Deer	2	2	0.018246	18.246248	18	10	Open	-2.11557	-0.77079	-0.29466
194	2016	G405A-1	G405A	G405	2.5	2.5	0.492361	611504.57	4930444.34	Deer	5	5	0.192739	192.739147	18	10	Mixed	-2.17099	-0.40023	-0.58446
195	2016	G660C-2	G660C	G660	2.5	2.5	0.452777	611930.14	4859885.44	Deer	5	5	0.172555	172.555256	18	10	Mixed	-1.78714	-0.75609	-1.15912
196	2016	G405C-1	G405C	G405	2.5	2.5	0.492361	613649.28	4930082.96	Deer	1	1	0.047963	47.963826	18	10	Mixed	-2.57203	-0.14126	0.90001
197	2016	G660C-1	G660C	G660	2.5	2.5	0.452777	614765.35	4862782.46	Deer	12	12	0.064823	64.823135	18	10	Open	-1.47099	-0.61366	0.97906
198	2016	G660C-1	G660C	G660	2.5	2.5	0.452777	614934.52	4863124.47	Deer	30	30	0.032042	32.042437	18	10	Open	-1.42472	-0.39289	0.85521
200	2016	G005A-1	G005A	G005	2.5	2.5	0.41875	495391	4911437	Deer	4	4	0.069457	69.4579	4	5	Hardwood	-2.16933	-0.71641	-0.48642
