# Supplementary material for: A model-based estimate of winter distribution and abundance of white-tailed deer in the Adirondack Park
Source: PLoS One. 2022 Aug 30;17(8):e0273707. doi: 10.1371/journal.pone.0273707 (PMC9426880; doi:10.1371/journal.pone.0273707)
Supplement: S3 Data — (CSV) [file pone.0273707.s003.csv]

Id	x	y	Area	PC1	PC2	PC3
7	535718.375	4787247	1	1.29372	0.03967	-0.37921
10	519718.375	4799247	1	0.90416	0.62031	0.04962
25	495718.375	4805247	1	-0.2145	0.02549	1.2997
30	516718.375	4839247	1	-0.24805	-0.86158	-0.74295
34	517718.375	4792247	1	0.06397	-0.04284	1.08374
35	513718.375	4822247	1	2.62454	-0.34039	0.49013
40	476718.375	4840247	1	-0.67847	-0.03707	-0.76429
42	541718.375	4813247	1	1.36347	-0.33658	-0.01208
43	545718.375	4810247	1	0.19489	-0.47258	0.14559
51	524718.375	4826247	1	4.82037	1.52199	-1.16872
54	496718.375	4813247	1	0.34955	0.15395	0.95795
60	522718.375	4815247	1	3.73983	1.08115	-1.02054
67	512718.375	4837247	1	1.66988	-0.44415	-1.13422
75	510718.375	4817247	1	2.24998	-0.47161	-1.10612
77	515718.375	4790247	1	0.95466	1.34768	0.08641
82	508718.375	4836247	1	0.98525	0.55461	0.27574
88	540718.375	4805247	1	1.19573	-0.00511	-0.69711
89	507718.375	4823247	1	0.78174	-0.89838	-0.97064
97	540718.375	4809247	1	0.25383	-0.71915	-1.00422
106	505718.375	4831247	1	1.04574	-0.5245	-0.12104
110	517718.375	4833247	1	2.51167	0.08681	-1.30105
112	497718.375	4804247	1	-0.23337	1.19682	1.4309
125	547718.375	4798247	1	1.92878	1.69432	2.16767
132	543718.375	4826247	1	1.06611	0.70832	0.85706
133	540718.375	4796247	1	1.32362	0.98807	0.83801
140	498718.375	4835247	1	0.83207	-0.16765	-0.38787
143	512718.375	4836247	1	2.27364	-0.02856	-0.55884
144	547718.375	4832247	1	0.3876	0.15752	-0.51236
145	519718.375	4831247	1	3.81165	0.58479	-1.111
146	492718.375	4820247	1	0.28201	0.09699	1.64752
151	517718.375	4795247	1	0.19396	0.68979	0.1416
158	515718.375	4809247	1	1.2654	-0.46697	0.64002
167	496718.375	4826247	1	1.39887	0.20329	-0.43157
168	520718.375	4803247	1	0.47474	-0.95747	-0.73456
185	519718.375	4840247	1	0.66559	0.46494	0.55225
193	536104.9118	4768695	1	-0.93482	-0.66494	-0.99748
200	525718.375	4787247	1	-0.19749	-0.01654	0.52087
202	540718.375	4839247	1	4.91806	1.22374	-1.02507
205	523718.375	4807247	1	0.91012	0.61479	1.38437
206	487718.375	4838247	1	0.53856	0.00155	-0.5881
213	547718.375	4826247	1	0.66125	-0.04451	0.36982
221	529718.375	4823247	1	7.33409	0.87893	-2.07414
233	534718.375	4803247	1	0.11494	-0.93379	-1.12743
237	527718.375	4803247	1	0.68585	-0.45146	0.93185
243	508718.375	4819247	1	1.36429	-0.87689	0.12858
244	507718.375	4834247	1	0.68996	-0.28421	-1.3416
256	526718.375	4823247	1	5.61763	1.07489	-0.96632
258	487715.0637	4820251	1	-0.57048	-0.73998	-0.76134
260	509718.375	4808247	1	0.89598	0.492	-0.11002
261	497718.375	4808247	1	0.75479	0.41796	1.47368
263	515718.375	4827247	1	3.77151	0.18283	-0.91399
264	518718.375	4798247	1	0.59129	1.2141	-0.06083
268	522718.375	4798247	1	1.75341	0.60619	0.00818
271	489707.8765	4820345	1	-0.36528	-0.87861	0.30227
272	529718.375	4805247	1	0.90102	-0.74179	-1.10116
279	521718.375	4807247	1	0.77881	-0.02348	0.34783
301	505718.375	4826247	1	0.66913	0.3746	-0.62719
303	511718.375	4807247	1	0.32614	-0.04767	0.04096
304	524718.375	4835247	1	3.89872	0.81324	-1.84614
309	512718.375	4798247	1	2.04347	0.13432	-0.37363
325	518718.375	4827247	1	3.92694	0.55157	-1.50939
331	540718.375	4779247	1	-1.10158	0.59027	-0.75883
335	544718.375	4831247	1	2.48309	0.46019	2.79083
337	524718.375	4813247	1	4.01605	-0.13726	-1.74397
347	516718.375	4804247	1	-0.32734	0.6603	0.3238
353	523718.375	4839247	1	2.59816	-0.10297	-1.28397
356	499718.375	4801247	1	-0.61051	0.8485	0.42887
358	525718.375	4807247	1	1.48518	0.99431	1.30224
372	513718.375	4812247	1	1.66771	-0.01772	-0.33915
381	522718.375	4795247	1	0.97761	-0.80329	-1.16631
382	545718.375	4824247	1	0.2886	-0.70298	-0.14304
387	519718.375	4797247	1	0.40927	0.32875	-0.34144
435	541718.375	4802247	1	2.08932	0.41411	-1.25222
436	491773.0069	4820349	1	-0.19637	-0.70887	1.92069
437	485718.375	4823247	1	0.46068	-0.41504	0.68876
445	510718.375	4821247	1	1.75958	-0.14011	-0.38984
448	545718.375	4827247	1	0.99832	-0.39949	-0.44353
455	496718.375	4832247	1	1.43965	0.46186	-0.08281
456	496718.375	4829247	1	2.4228	0.56171	-0.00793
457	505718.375	4795247	1	-0.81185	0.48458	0.94709
458	476164.1737	4826302	1	-1.0194	-0.24241	0.90007
468	526718.375	4826247	1	6.2024	0.80119	-0.6268
486	505859.0705	4789577	1	-1.15335	0.05622	0.5091
489	515718.375	4838247	1	1.28539	-0.29071	-0.16716
495	490718.375	4836247	1	0.50488	-0.39289	-0.87048
500	525718.375	4805247	1	0.66368	1.06253	0.38762
514	493718.375	4831247	1	-0.6144	-0.5922	-0.71113
527	479718.375	4828247	1	-0.74994	-0.61215	-0.7261
535	520718.375	4795247	1	0.38934	0.25533	0.08371
541	513852.4093	4785597	1	-0.48757	1.85348	0.10841
549	539718.375	4793247	1	1.52494	0.27906	-0.58108
560	532718.375	4797247	1	1.8646	-0.40067	-1.01288
561	539718.375	4769247	1	-1.0356	-0.43629	0.07027
571	510718.375	4825247	1	1.60014	0.1713	-0.11599
581	544718.375	4790247	1	3.13599	0.38132	-1.52987
583	522718.375	4821247	1	3.2912	0.35474	-1.89614
589	547718.375	4777247	1	-0.36133	-0.33551	1.0843
599	537718.375	4818247	1	2.57991	-0.35145	-0.132
600	500718.375	4812247	1	1.19251	-0.73215	-0.45152
608	518718.375	4821247	1	2.63454	0.41968	-0.55311
623	543718.375	4797247	1	3.23908	1.2973	0.39808
627	535718.375	4801247	1	0.89398	0.02059	-0.02546
642	511718.375	4820247	1	1.39693	0.57969	-0.69989
652	492718.375	4833247	1	-0.61715	-0.20397	-0.30293
662	496718.375	4817247	1	1.0301	0.88983	0.373
663	532718.375	4833247	1	7.19244	1.42579	0.20006
672	543718.375	4772247	1	-0.10178	0.22621	1.17527
679	543718.375	4813247	1	0.24018	-0.51919	0.38302
713	530718.375	4785247	1	1.08299	0.36791	0.40765
716	540718.375	4834247	1	5.87666	1.83286	1.41059
725	495718.375	4825247	1	1.46316	0.99605	0.89768
744	507718.375	4824247	1	1.31236	-0.71744	0.34857
750	503718.375	4829247	1	0.88793	0.28839	-1.34287
761	536817.5353	4768531	1	-0.73632	-1.03671	-0.9303
770	491718.375	4818247	1	0.37706	1.07287	0.34954
773	500718.375	4823247	1	0.80521	-0.9651	-1.24937
784	502718.375	4792247	1	-1.23484	0.1	-0.21968
797	495718.375	4802247	1	-0.7477	-0.40468	-0.42309
810	511718.375	4818247	1	1.84259	-0.55329	-1.05136
815	521718.375	4813247	1	3.19335	0.41483	0.39362
819	533718.375	4773247	1	-0.20768	0.17903	0.31934
830	505718.375	4800247	1	-0.51371	1.14603	0.28652
832	516718.375	4806247	1	0.5967	-0.15764	-0.20581
840	539718.375	4816247	1	2.96199	0.27325	0.85382
845	497718.375	4799247	1	-0.99106	-0.72698	-0.74533
850	478718.375	4827247	1	-0.99227	-0.7767	-0.05411
859	545718.375	4793247	1	4.88652	1.29235	-1.25317
861	530718.375	4797247	1	2.32401	-0.00123	-1.20797
865	528718.375	4812247	1	4.12691	0.83055	-1.13585
868	498718.375	4828247	1	1.80309	-0.30404	-1.08216
891	544718.375	4835247	1	4.35397	1.31237	3.31194
897	476195.3148	4825427	1	-1.18062	0.59069	0.61998
918	508718.375	4816247	1	2.03372	-0.35013	-0.52303
920	494718.375	4829247	1	0.58597	-0.21465	-0.32152
925	529718.375	4836247	1	4.87326	1.25945	0.17938
938	482718.375	4828247	1	-0.49771	0.31948	-1.01738
939	500718.375	4809247	1	0.44535	0.29322	-0.02983
940	481718.375	4828247	1	-0.69742	0.65093	-0.57012
950	542718.375	4808247	1	0.48128	-0.07698	-0.07669
956	534718.375	4814247	1	3.46144	-0.29532	-1.47347
963	543718.375	4780247	1	0.85066	0.04577	0.00332
969	530718.375	4803247	1	0.4434	-0.42608	-0.06861
972	476718.375	4835247	1	-1.22378	-0.64536	0.27913
977	545718.375	4788247	1	3.76059	1.63034	-0.86591
978	504718.375	4815247	1	2.67744	0.8212	0.59047
982	505718.375	4797247	1	-0.45782	0.24661	-0.35297
984	500718.375	4830247	1	2.04702	-0.32218	-1.47662
986	545718.375	4778247	1	-0.45166	-0.54732	0.11607
992	484718.375	4829247	1	-0.19821	1.11922	-0.81499
995	485718.375	4830247	1	-0.09131	-0.36264	0.40455
1005	492718.375	4836247	1	0.3141	-0.45531	-0.40867
1013	496718.375	4824247	1	0.83857	0.35905	0.14285
1025	531718.375	4798247	1	2.3761	1.45639	0.32554
1031	514718.375	4788247	1	0.39422	1.46548	-0.33808
1033	544718.375	4828247	1	1.28391	0.8783	0.52523
1037	512718.375	4822247	1	2.16372	0.24443	0.2081
1044	502718.375	4799247	1	-0.55267	0.6379	0.21554
1047	521718.375	4840247	1	1.16352	-0.31826	-0.43519
1061	521718.375	4810247	1	2.16055	0.53325	-0.18142
1062	487718.375	4821247	1	-0.77723	-0.11575	-1.08861
1067	530718.375	4827247	1	7.50767	1.56723	-2.21905
1074	518718.375	4805247	1	0.00723	-0.54084	-0.92827
1076	498718.375	4804247	1	-0.2403	1.52586	1.66079
1081	540718.375	4784247	1	0.66735	-0.65282	-0.91847
1082	530718.375	4820247	1	6.0125	0.62457	-1.90613
1084	494718.375	4813247	1	0.68119	-0.22304	0.86471
1099	540718.375	4814247	1	1.25714	0.04428	-0.9678
1108	545718.375	4777247	1	-0.17588	0.12914	-0.6648
1117	490718.375	4824247	1	-0.27888	-0.31887	-0.40673
1121	520718.375	4832247	1	3.61038	0.63629	-1.16453
1128	533718.375	4801247	1	1.37112	0.20249	-0.33925
1133	543718.375	4801247	1	1.99039	2.38094	0.61283
1134	505718.375	4790247	1	-0.74069	-0.16602	1.09757
1146	522718.375	4833247	1	4.51716	1.30282	-0.80198
1151	523718.375	4797247	1	2.30773	0.41936	-0.92199
1156	502718.375	4821247	1	2.01879	0.0164	0.71263
1160	507718.375	4790247	1	-0.91646	0.8365	-0.37341
1165	492853.8156	4812258	1	0.18658	-0.44841	0.19523
1183	513718.375	4825247	1	3.5875	0.47925	-1.0446
1185	496718.375	4795247	1	-1.48313	0.87605	-0.1215
1186	504718.375	4812247	1	2.87178	1.27843	1.85332
1189	495718.375	4839247	1	1.52347	0.49003	0.71526
1200	521718.375	4836247	1	3.56626	1.44316	0.2625
1205	523718.375	4834247	1	4.52076	1.11188	-1.23889
1210	527718.375	4829247	1	6.5518	1.2124	-1.9618
1225	487718.375	4837247	1	0.41627	-0.5956	-0.872
1230	524718.375	4785247	1	-0.34919	0.10958	0.72961
1232	484718.375	4825247	1	0.15432	-0.73404	0.35923
1243	536718.375	4812247	1	1.32078	0.61674	0.5779
1248	500718.375	4800247	1	-0.94434	0.3964	-0.55463
1259	510718.375	4831247	1	2.21518	0.59995	-0.85466
1261	510718.375	4820247	1	1.34521	0.85907	-1.08447
1269	476718.375	4831247	1	-1.0831	-0.32237	0.21052
1275	481718.375	4826247	1	-0.7971	0.95929	-0.09206
1295	540718.375	4777247	1	-0.44957	0.75715	0.07352
1300	493718.375	4835247	1	-0.5453	-0.43906	-0.21545
1306	517718.375	4827247	1	4.21158	0.68774	-1.38633
1318	520718.375	4787247	1	0.42211	-0.28737	0.90805
1319	535718.375	4780247	1	0.28704	0.51555	0.20663
1348	533718.375	4787247	1	2.24309	0.16805	-1.24825
1351	528718.375	4793247	1	1.72627	0.56268	-0.4479
1366	503718.375	4800247	1	-0.65285	0.24153	-0.32513
1378	508718.375	4835247	1	1.7629	0.57929	-0.07605
1381	534718.375	4806247	1	0.48512	-0.39264	-0.25567
1389	480718.375	4830247	1	-0.96053	-0.6829	-1.32303
1397	535718.375	4781247	1	0.17913	-0.31672	0.20702
1409	506718.375	4837247	1	-0.07615	0.94687	-0.91529
1415	526718.375	4780247	1	-0.85908	-0.94044	1.23633
1420	523718.375	4832247	1	5.41121	1.68009	-0.18639
1422	506718.375	4823247	1	0.81454	-0.96493	-0.82097
1436	542718.375	4806247	1	1.72344	0.2424	-0.31514
1437	501718.375	4838247	1	-0.44448	-0.21252	-0.02222
1446	514718.375	4802247	1	1.0983	1.39939	2.48045
1449	505718.375	4820247	1	1.03861	-0.12226	-1.45009
1457	475927.0785	4833252	1	-1.03892	0.66397	1.45643
1460	517718.375	4791247	1	0.14278	0.35978	0.76549
1478	546718.375	4788247	1	3.58688	0.8249	-0.70189
1482	478718.375	4834247	1	-0.99406	0.74258	0.29796
1487	496718.375	4825247	1	0.99538	0.33041	0.51114
1489	538718.375	4805247	1	0.15326	-0.04749	-1.21825
1490	515718.375	4796247	1	1.12473	0.43456	0.163
1493	547718.375	4802247	1	0.12504	0.20135	-0.5106
1496	505718.375	4814247	1	3.02935	1.43234	2.35356
1499	501718.375	4799247	1	-0.90961	1.15975	0.68442
1503	532787.9809	4770456	1	-0.48349	-0.39383	1.68536
1506	538718.375	4826247	1	4.0549	0.29358	-0.67579
1510	538718.375	4802247	1	0.6067	-0.57278	-0.89721
1517	546718.375	4782247	1	0.86935	0.6223	-0.41278
1524	504718.375	4802247	1	-0.74124	-0.47554	-0.73843
1530	533718.375	4831247	1	8.31098	3.18143	0.04396
1531	498718.375	4819247	1	2.64613	1.19253	0.60121
1538	513718.375	4796247	1	1.94227	0.1157	-0.09188
1540	521718.375	4786247	1	-0.38554	-0.38229	0.70975
1545	543718.375	4805247	1	2.14815	0.67819	-0.29109
1547	517718.375	4786247	1	-0.08136	-0.77017	-1.03907
1560	514718.375	4821247	1	2.32014	-0.35565	0.28275
1576	547718.375	4807247	1	1.22866	0.71568	0.4385
1579	513718.375	4797247	1	2.48713	0.13074	-1.07871
1581	511718.375	4836247	1	1.9248	0.84834	-0.27691
1586	525718.375	4817247	1	4.37926	0.16004	-1.76312
1587	537718.375	4785247	1	-0.25691	0.21775	-0.17278
1616	484718.375	4834247	1	0.12353	-0.37259	-0.66835
1621	495718.375	4817247	1	1.25636	1.16482	0.12399
1626	540718.375	4836247	1	5.91359	1.39913	-0.73359
1634	541718.375	4803247	1	2.37437	1.12276	-0.38563
1641	510718.375	4823247	1	1.68238	-0.06767	-1.38099
1646	529718.375	4792247	1	1.5735	-0.05979	0.248
1649	547718.375	4839247	1	1.84089	0.35492	-0.338
1652	500718.375	4827247	1	0.84232	-0.55782	-0.84543
1659	537718.375	4829247	1	5.96687	1.0173	-1.12497
1690	534718.375	4792247	1	0.93819	0.34388	-0.00426
1694	518718.375	4838247	1	1.72739	-0.23711	0.11522
1696	527718.375	4813247	1	4.53137	0.32446	-1.54302
1708	497718.375	4834247	1	0.74425	0.56243	-0.48151
1711	525718.375	4834247	1	5.04415	1.76382	-0.57929
1712	525718.375	4785247	1	-0.70541	-0.2904	-0.40043
1714	512718.375	4791247	1	0.95866	0.37026	0.84763
1733	511718.375	4793247	1	0.69351	-0.13011	0.07923
1734	541718.375	4833247	1	5.06706	1.69784	2.39277
1735	542718.375	4801247	1	2.64166	1.27544	-0.36309
1754	503718.375	4805247	1	0.33129	-0.00228	-0.87372
1755	507718.375	4821247	1	1.57751	-0.79445	-1.44566
1758	545718.375	4786247	1	2.49349	-0.08615	-0.72728
1771	509718.375	4812247	1	2.38501	0.13096	-0.46728
1776	547718.375	4787247	1	2.42191	0.8279	-0.03749
1780	519718.375	4794247	1	-0.76219	0.73455	-0.44396
1788	523718.375	4835247	1	4.06602	0.53136	-1.87873
1794	490718.375	4832247	1	0.01354	0.19255	1.38562
1796	501718.375	4800247	1	-1.07208	0.03897	-0.83063
1813	522718.375	4839247	1	2.55334	0.6074	-0.03119
1814	535718.375	4829247	1	6.68291	0.84504	-2.42581
1818	543718.375	4823247	1	0.84398	-0.42747	0.00721
1819	506718.375	4821247	1	1.27701	-0.12219	-0.99831
1820	478718.375	4837247	1	-0.95443	-1.0421	-0.57585
1822	532718.375	4803247	1	0.40469	-0.47526	0.48094
1830	480699.3662	4824505	1	-0.96527	-0.42044	-0.88143
1831	519718.375	4838247	1	1.68034	-0.18605	0.57747
1833	484718.375	4823247	1	0.16542	-0.30551	-0.29828
1837	496718.375	4840247	1	1.66768	0.0419	0.99687
1863	509718.375	4809247	1	1.41912	0.77373	0.46527
1874	519718.375	4804247	1	0.18708	0.00471	0.12482
1876	524718.375	4836247	1	3.89482	1.06257	-0.44905
1883	519718.375	4819247	1	2.64672	-0.75876	-1.89623
1894	546718.375	4805247	1	2.22677	1.66893	1.44813
1897	529720.0933	4772249	1	-1.21709	-0.15623	-0.36775
1932	495718.375	4814247	1	0.69293	0.26005	0.65846
1937	487718.375	4840247	1	0.28643	0.01392	-0.76635
1944	490718.375	4837247	1	0.96694	0.00798	-0.83499
1945	516718.375	4814247	1	1.94769	0.05996	0.55514
1948	483718.375	4824247	1	-0.12612	0.13822	-0.45498
1958	547718.375	4772247	1	-1.3102	0.01663	-0.47879
1960	528718.375	4810247	1	3.12988	0.47655	-0.87603
1963	536718.375	4837247	1	5.46013	1.03298	-1.37881
1965	536718.375	4795247	1	0.02851	0.3562	-0.93491
1975	523718.375	4837247	1	3.05798	1.01816	0.13677
1987	499718.375	4837247	1	-0.23475	-0.65249	-0.23216
2001	523718.375	4811247	1	2.52277	-0.0232	-0.85003
2020	505718.375	4816247	1	2.61863	0.17672	0.71551
2022	542718.375	4813247	1	0.91879	-0.27314	0.23056
2024	538718.375	4803247	1	0.76507	0.2661	-1.20934
2025	513718.375	4788247	1	0.80895	1.50587	0.4701
2026	544718.375	4798247	1	2.92861	0.45901	-1.14895
2033	544718.375	4838247	1	3.73902	1.03929	2.06327
2046	518718.375	4793247	1	-0.53492	0.53509	0.19677
2062	536718.375	4773247	1	0.83729	-0.25239	-0.7261
2076	506718.375	4827247	1	0.84818	0.69207	-0.49496
2082	535718.375	4813247	1	2.56846	-0.19071	-0.42385
2089	522718.375	4783247	1	-0.74996	-0.32111	1.20212
2095	508718.375	4818247	1	1.58153	-0.72315	-1.03707
2107	500718.375	4803247	1	0.07248	0.49944	-0.04652
2127	534718.375	4786247	1	1.8987	-0.08546	-0.49136
2131	538718.375	4823247	1	2.95919	-0.13122	-0.96521
2132	543718.375	4775247	1	-0.63261	-0.56798	0.19586
2133	511718.375	4828247	1	2.49168	0.33521	-0.88083
2148	527718.375	4838247	1	2.7968	0.25733	-0.67959
2151	519718.375	4817247	1	2.45236	-0.35956	-0.83519
2153	505718.375	4794247	1	-0.73229	0.29893	1.90742
2156	547718.375	4810247	1	0.16387	-0.33542	1.1416
2163	538718.375	4778247	1	0.22273	-0.51839	-0.23668
2175	532718.375	4818247	1	4.54406	0.34718	-0.56239
2182	529718.375	4818247	1	5.82718	1.53951	-0.12421
2187	507718.375	4826247	1	1.13656	0.229	-0.08439
2193	498718.375	4816247	1	0.96231	0.43042	0.96073
2195	511718.375	4827247	1	2.25025	0.14033	-0.58991
2200	494718.375	4836247	1	-0.09303	-0.52521	-0.4402
2206	530718.375	4789247	1	1.21674	-0.52447	0.31894
2224	518718.375	4807247	1	1.16851	0.83752	0.28112
2226	502718.375	4804247	1	-0.17953	-0.48391	0.25911
2229	480718.375	4825247	1	-0.67772	0.12178	0.09461
2232	529718.375	4826247	1	7.56007	1.46634	-2.5272
2258	490718.375	4831247	1	-0.32774	0.10025	0.81743
2273	486718.375	4837247	1	0.4102	0.03807	-0.43753
2288	508718.375	4800247	1	0.04796	0.51394	0.5092
2300	521718.375	4827247	1	3.84758	0.27753	-1.71084
2305	532718.375	4782247	1	-0.40548	0.10371	-1.04489
2308	525718.375	4809247	1	2.54387	0.3153	0.4237
2314	514718.375	4840247	1	0.49308	-0.39225	-0.57607
2323	531718.375	4824247	1	7.48075	1.41756	-2.02071
2326	502718.375	4800247	1	-0.75404	0.75889	0.14378
2327	504718.375	4828247	1	0.78477	0.52412	-0.72906
2334	511732.6489	4787264	1	0.17378	0.56816	-0.21681
2337	492718.375	4817247	1	0.06138	1.3485	-0.68704
2340	479718.375	4832247	1	-0.51378	-0.84404	-0.41287
2342	545718.375	4836247	1	3.22913	0.49335	2.02155
2372	477718.375	4836247	1	-1.28933	0.26344	-1.02273
2373	538718.375	4838247	1	5.15169	1.20005	-1.08956
2378	540718.375	4794247	1	2.04122	-0.3721	-0.99784
2379	505718.375	4834247	1	0.37888	-0.25026	0.6857
2381	547718.375	4816247	1	-0.01803	-1.02985	-0.93612
2384	534718.375	4832247	1	8.44425	2.92044	-0.21423
2387	528718.375	4824247	1	6.63145	0.81364	-2.37626
2390	531718.375	4828247	1	8.08263	2.04965	-1.20193
2393	513718.375	4833247	1	2.52247	-0.20237	-0.81478
2394	531718.375	4818247	1	5.23776	0.17768	-1.07433
2400	535718.375	4820247	1	3.78103	0.47988	-0.60087
2404	511718.375	4833247	1	2.40996	1.15403	0.0361
2409	534718.375	4823247	1	5.36198	0.40537	-0.58002
2412	482718.375	4834247	1	-0.21875	-0.1767	0.55316
2416	547718.375	4773247	1	-1.85888	1.59518	-0.83677
2417	524718.375	4812247	1	3.28604	-0.29688	-1.68853
2426	520718.375	4837247	1	2.60873	0.64693	-0.32055
2443	525718.375	4777247	1	-1.28748	0.13933	1.01115
2444	481718.375	4825247	1	-0.82468	0.27332	0.5725
2454	530718.375	4836247	1	5.16125	0.84172	-1.04206
2456	527718.375	4809247	1	2.72569	0.97855	0.4556
2457	539718.375	4829247	1	4.61098	0.53691	-1.37232
2458	493718.375	4808247	1	-0.58166	0.58928	-0.77598
2461	498718.375	4813247	1	0.20802	-0.51453	-0.55925
2465	532718.375	4824247	1	6.80783	1.4763	-1.84488
2472	524718.375	4779247	1	-1.58963	-0.17272	-0.93323
2474	537718.375	4836247	1	6.27054	1.18151	-2.04765
2476	546718.375	4836247	1	2.40593	0.07138	1.40691
2477	510718.375	4819247	1	1.6157	-0.1413	-0.80855
2486	510718.375	4801247	1	0.49056	0.37649	-0.04245
2496	528718.375	4819247	1	5.73304	0.41465	-0.57225
2502	531718.375	4797247	1	1.83161	-0.23495	-1.26195
2503	524718.375	4809247	1	1.92678	-0.67405	-0.31345
2504	492718.375	4816247	1	0.1756	0.80057	0.36774
2511	496718.375	4812247	1	0.1247	-0.33056	0.82572
2517	499718.375	4819247	1	2.63496	0.41133	-0.66731
2529	535718.375	4810247	1	1.8969	-0.05643	0.20031
2533	521718.375	4793247	1	0.71348	-0.74251	-0.32244
2543	486641.3081	4819687	1	-0.52901	-0.35017	-1.2037
2552	525718.375	4832247	1	6.02659	1.67663	-0.77323
2558	542718.375	4823247	1	1.21583	-0.1189	0.66602
2559	489718.375	4825247	1	-0.51904	-0.72062	-0.22542
2562	529718.375	4789247	1	0.46061	-0.47917	0.15266
2566	529718.375	4815247	1	5.73242	0.37839	-2.07152
2568	514805.0838	4785504	1	-0.75464	1.08718	0.22319
2579	509718.375	4834247	1	1.45998	0.05884	-1.09583
2595	524718.375	4816247	1	4.19109	0.15873	-1.51831
2599	498718.375	4821247	1	1.81605	0.39665	-1.01703
2600	501718.375	4792247	1	-1.32426	-0.74917	0.16936
2606	483718.375	4828247	1	-0.64639	1.54463	-1.22341
2619	542718.375	4780247	1	0.37742	-0.24561	-0.59631
2623	507718.375	4828247	1	0.99147	1.66155	-0.99414
2628	543718.375	4830247	1	3.06203	2.13897	1.60693
2631	545718.375	4790247	1	3.86156	1.06277	-0.74834
2642	529718.375	4829247	1	7.70958	1.56293	-1.52174
2650	522718.375	4836247	1	3.72788	0.66939	-0.00397
2662	539718.375	4803247	1	1.64536	-0.04118	-0.94272
2681	507718.375	4817247	1	1.44096	-0.75229	-1.29816
2690	532718.375	4806247	1	1.02951	-0.36711	0.71966
2702	520718.375	4807247	1	1.05751	-0.54408	0.75656
2713	523718.375	4791247	1	1.32699	0.00537	0.02482
2715	503718.375	4827247	1	0.97954	1.62965	-0.41002
2718	484718.375	4826247	1	-0.18987	-0.04618	0.28265
2726	534718.375	4826247	1	6.32588	0.78199	-2.12944
2733	520718.375	4818247	1	2.69194	-0.58304	-0.37473
2743	534718.375	4812247	1	2.99397	0.80483	0.2668
2748	520718.375	4797247	1	0.85983	-0.19056	-0.19793
2760	520718.375	4810247	1	2.0662	0.11197	-1.09506
2762	536718.375	4832247	1	7.14747	1.84735	-0.91127
2770	505718.375	4796247	1	-1.05004	0.02759	-0.06963
2777	514718.375	4834247	1	2.12728	-0.05494	-0.22765
2784	542718.375	4832247	1	4.56398	0.96219	1.58753
2791	493718.375	4796247	1	-1.38961	-0.66952	-0.17264
2817	507718.375	4792247	1	-0.61047	0.1626	1.19923
2820	510718.375	4810247	1	1.60382	-0.32546	0.79842
2831	531718.375	4829247	1	8.0036	2.1086	-1.3066
2834	477718.375	4830247	1	-1.26919	-0.55788	-1.075
2836	520718.375	4825247	1	3.43015	-0.0078	-1.38469
2837	504718.375	4824247	1	1.07838	-0.15526	0.02224
2838	507718.375	4799247	1	0.03875	0.81712	0.96878
2840	539718.375	4790247	1	0.28661	-0.12295	0.36866
2842	514718.375	4789247	1	1.00891	1.11376	0.65011
2850	517718.375	4812247	1	1.15043	-0.88041	-1.37046
2851	547718.375	4781247	1	0.20086	0.85936	1.19113
2861	495718.375	4837247	1	-0.20075	-0.42143	-0.40268
2869	490718.375	4829247	1	-1.04454	-0.12694	-0.42048
2870	517718.375	4838247	1	1.39416	0.24301	0.62321
2875	498718.375	4839247	1	0.0546	-0.66825	0.62096
2886	497718.375	4836247	1	-0.65684	-0.65837	-0.34529
2888	541718.375	4796247	1	2.00762	0.67687	0.46353
2910	528718.375	4836247	1	4.30033	0.9248	-1.17892
2912	525718.375	4780247	1	-1.02427	-0.59684	0.09058
2914	543718.375	4782247	1	1.16969	-0.19979	-0.73257
2921	513718.375	4823247	1	2.85091	-0.16343	-0.31788
2923	475798.3242	4837254	1	-1.25995	0.23167	0.3043
2929	513718.375	4791247	1	1.36484	0.6921	-0.05038
2934	539718.375	4822247	1	2.35088	-0.49443	-1.34234
2936	533718.375	4814247	1	3.86079	0.62969	-0.47888
2937	509718.375	4831247	1	1.67885	0.55816	-1.38558
2946	493718.375	4830247	1	-0.63478	-0.6031	-0.99085
2953	537718.375	4813247	1	1.24769	0.09644	0.24619
2962	539718.375	4809247	1	-0.2337	-0.60686	-0.98849
2964	519718.375	4800247	1	1.18519	-0.2869	-0.34635
2966	497718.375	4817247	1	1.19834	0.94103	1.22201
2971	542718.375	4839247	1	3.91768	0.25794	-1.58705
2973	531718.375	4780247	1	-0.20012	0.22376	0.37047
2982	538718.375	4795247	1	0.85496	-0.15261	0.87657
2996	503718.375	4799247	1	-0.65199	0.71531	-0.41803
3001	486718.375	4821247	1	-0.47576	-0.68745	-0.3361
3011	506718.375	4790247	1	-1.06181	0.8818	0.66706
3014	520718.375	4826247	1	3.48877	0.54391	-0.84104
3032	495718.375	4798247	1	-1.11385	-0.57096	-0.55194
3038	525718.375	4829247	1	5.82688	1.7023	-0.39628
3080	535718.375	4819247	1	3.37491	-0.06662	-0.01673
3085	544718.375	4818247	1	0.52877	-0.68963	-0.05069
3087	509718.375	4833247	1	1.67601	-0.08309	-0.58985
3090	509718.375	4818247	1	1.78109	-0.61293	-1.2248
3091	498718.375	4812247	1	0.36946	0.14202	-0.52482
3108	525718.375	4816247	1	4.63819	0.3666	-1.23481
3109	543718.375	4838247	1	4.12011	0.74589	0.44661
3110	501718.375	4796247	1	-0.58286	-0.30133	0.98205
3120	494718.375	4804247	1	-0.48898	0.53769	1.52127
3124	508718.375	4834247	1	1.64831	0.17616	-0.47082
3125	490718.375	4834247	1	0.34899	0.0512	0.25017
3138	546718.375	4825247	1	0.49543	-0.85003	-1.02871
3139	509718.375	4819247	1	1.65415	-0.48155	0.01501
3140	543718.375	4825247	1	0.97653	-0.7307	1.49682
3146	544718.375	4829247	1	1.70476	1.401	1.42774
3151	519718.375	4807247	1	1.50994	0.57107	0.78524
3157	526718.375	4832247	1	6.47508	2.20198	0.06269
3168	509718.375	4797247	1	0.43397	-0.21543	-0.11671
3169	521718.375	4817247	1	3.32747	0.14882	-1.51742
3175	518718.375	4790247	1	0.57722	0.66106	0.48581
3182	529718.375	4838247	1	3.69213	0.72047	1.23332
3186	523718.375	4826247	1	4.395	0.58803	-0.43184
3188	526718.375	4779247	1	-0.67134	-0.71105	1.30046
3190	517718.375	4797247	1	0.83127	1.34745	-0.04285
3194	540718.375	4821247	1	2.11386	-0.88411	-0.46414
3204	493087.2779	4807278	1	-0.4378	-0.01074	-1.15796
3210	535718.375	4805247	1	-0.48139	1.45897	-1.02314
3226	529718.375	4827247	1	6.99538	2.40399	-2.52042
3229	513718.375	4807247	1	0.60246	-0.0802	-0.67342
3237	532718.375	4835247	1	5.74903	0.62965	-1.61592
3239	516718.375	4790247	1	0.89229	0.56585	-0.41997
3240	543718.375	4840247	1	3.57685	0.84171	-0.45649
3243	511718.375	4832247	1	2.39007	1.25055	-1.2039
3253	518718.375	4826247	1	3.61692	0.30982	-1.32456
3261	541718.375	4773247	1	-0.57087	0.87384	-0.06688
3262	492757.9348	4814255	1	-0.01782	-0.70807	0.83505
3267	512718.375	4788247	1	0.67727	0.87367	0.55733
3275	527718.375	4794247	1	1.75167	-0.12581	-1.01616
3276	540718.375	4782247	1	0.19284	-0.47896	-0.91793
3285	481718.375	4838247	1	0.11175	-0.07994	1.12134
3304	541718.375	4829247	1	3.90252	0.93334	0.05069
3330	534718.375	4827247	1	6.69465	0.64597	-1.86185
3332	524718.375	4818247	1	3.94089	0.92556	-0.50829
3334	498718.375	4840247	1	0.01161	-0.27591	0.51682
3335	544718.375	4810247	1	-0.5193	0.04724	-0.82814
3336	521718.375	4833247	1	3.9092	0.80096	-1.2375
3344	517718.375	4819247	1	2.28558	-0.17819	-0.26607
3351	503718.375	4811247	1	2.01788	1.0401	1.17202
3353	495718.375	4812247	1	0.14209	0.22227	1.24037
3356	494718.375	4835247	1	-0.44608	-0.37228	-0.48148
3357	485718.375	4836247	1	0.38429	0.09202	0.62111
3367	525718.375	4813247	1	4.23228	0.17349	-1.34178
3400	544718.375	4796247	1	3.42481	0.77421	-1.62545
3408	537718.375	4835247	1	6.87419	2.06714	-0.96942
3416	543718.375	4808247	1	0.77145	0.38539	0.80791
3419	518718.375	4818247	1	2.27881	-0.2943	-0.86151
3437	498718.375	4815247	1	0.46584	-0.34929	-0.12073
3438	480718.375	4840247	1	-0.71977	0.09648	0.31989
3451	545718.375	4807247	1	1.82408	1.26842	1.82271
3460	486718.375	4830247	1	0.24336	-0.34588	0.10301
3473	529718.375	4796247	1	1.99769	0.11253	-0.78937
3474	493845.7329	4801257	1	-0.6918	0.01369	1.18752
3479	509718.375	4791247	1	-0.29967	-0.11	1.20589
3480	504718.375	4827247	1	0.64245	1.3886	-0.68602
3482	547718.375	4809247	1	0.37549	0.29415	0.99785
3486	512718.375	4814247	1	2.82617	0.52871	0.02586
3487	504718.375	4822247	1	1.58251	-0.99101	0.5296
3492	518718.375	4784247	1	0.24976	-0.20048	-0.09044
3507	522718.375	4834247	1	4.24423	0.90383	-1.49502
3532	500718.375	4834247	1	0.5692	0.11528	0.26118
3537	543718.375	4814247	1	0.38933	-0.43395	-0.72459
3538	527718.375	4815247	1	5.53792	0.39794	-1.94277
3543	521718.375	4799247	1	1.38164	-0.20936	-0.02096
3554	537718.375	4774247	1	0.7885	-0.0517	-0.22529
3565	496718.375	4835247	1	-0.382	0.08752	-1.15191
3574	539718.375	4813247	1	0.56089	-0.58571	-0.93655
3575	492718.375	4840247	1	2.23934	-0.33507	-0.47222
3584	544718.375	4771247	1	-0.05805	-0.62081	-0.21248
3585	522032.5748	4775423	1	-1.56508	-0.88014	-1.10705
3600	489718.375	4840247	1	0.95489	-0.10875	-0.54488
3611	513718.375	4809247	1	0.53872	-0.61505	-1.19339
3613	520718.375	4793247	1	0.36917	-0.65169	-0.92364
3615	547718.375	4835247	1	1.97531	-0.3031	1.42186
3621	518718.375	4825247	1	3.38646	0.96744	-1.29225
3628	538718.375	4776247	1	0.31985	0.39751	0.43349
3629	522718.375	4823247	1	3.4348	0.64939	-1.38258
3637	541718.375	4840247	1	3.83201	0.73436	-1.2937
3639	490908.5893	4818261	1	-0.12946	0.15176	0.7041
3643	522718.375	4793247	1	0.886	-0.82972	-1.10833
3647	478718.375	4825247	1	-0.65088	0.25517	0.38752
3651	509718.375	4803247	1	-0.03151	-0.32422	-0.67976
3653	506718.375	4829247	1	1.17245	0.29459	-0.27725
3665	536718.375	4793247	1	0.0889	0.56281	-0.55959
3681	509718.375	4828247	1	1.35501	1.28527	-0.17867
3689	488718.375	4834247	1	0.40639	-0.38184	-1.26946
3693	499718.375	4807247	1	1.15746	1.95843	0.3225
3694	519718.375	4822247	1	2.77643	-0.59953	-1.38714
3708	508718.375	4821247	1	1.7312	-0.87261	-0.99502
3709	496718.375	4805247	1	-0.07784	0.38146	0.79874
3711	547718.375	4813247	1	-0.74931	0.4951	-0.25335
3738	535718.375	4824247	1	5.0935	0.91992	-1.68084
3747	534718.375	4798247	1	1.38753	-0.27084	-0.56294
3757	545718.375	4787247	1	2.99347	0.23069	-1.11288
3761	536718.375	4789247	1	0.30623	-0.14261	-0.25235
3768	535718.375	4831247	1	6.9733	1.85288	-1.98709
3770	523718.375	4817247	1	3.41587	0.4707	-1.59162
3781	534718.375	4820247	1	4.07384	0.77762	-0.36398
3784	538718.375	4800247	1	0.8759	-0.70947	-1.35842
3785	493718.375	4834247	1	-0.96523	-0.48909	-0.96223
3788	540718.375	4818247	1	2.59072	1.21252	0.81123
3795	535718.375	4817247	1	2.85734	-0.22799	-0.83966
3801	533718.375	4800247	1	1.84032	0.01337	-0.8343
3812	499718.375	4835247	1	0.36225	0.13737	-0.14265
3816	532718.375	4819247	1	4.95099	0.11089	-1.23259
3829	503718.375	4817247	1	1.36243	0.51586	0.38547
3830	517718.375	4789247	1	0.1679	-0.25116	-0.06274
3841	503718.375	4828247	1	1.27382	0.76019	-0.73076
3855	543718.375	4789247	1	2.42991	0.33684	-0.64891
3864	527718.375	4791247	1	0.0915	-0.57161	-0.79666
3872	511718.375	4800247	1	1.14749	1.43327	0.55656
3884	546718.375	4814247	1	-1.73176	1.84211	-0.74133
3889	482718.375	4825247	1	-0.52879	0.2047	-0.49047
3897	536718.375	4833247	1	7.64848	1.6531	0.13731
3899	532718.375	4800247	1	1.78264	-0.12382	0.24731
3906	544718.375	4780247	1	0.80633	0.16553	-0.17095
3920	519718.375	4815247	1	2.07592	-0.25041	-1.31621
3925	526718.375	4792247	1	0.7387	0.10628	-0.74729
3929	486718.375	4835247	1	0.45144	-0.59427	-1.24156
3935	547718.375	4805247	1	2.18028	1.04788	0.78044
3941	484718.375	4836247	1	-0.00448	-0.64635	-0.66984
3942	538718.375	4789247	1	0.02346	-0.7662	0.45221
3953	514718.375	4791247	1	1.75553	1.27936	-0.47562
3958	539718.375	4825247	1	2.99632	1.14195	-0.22075
3964	497718.375	4819247	1	2.67177	0.72986	-0.32421
3966	478718.375	4831247	1	-0.87448	-0.43724	-1.12623
3969	539718.375	4781247	1	-0.00707	0.24435	-0.0143
3974	494718.375	4810247	1	-0.28432	-0.38919	-0.5513
3979	531718.375	4822247	1	6.39945	0.89881	-1.49906
3983	490901.2048	4818832	1	-0.12946	0.15176	0.7041
3988	543718.375	4821247	1	0.62399	-0.31812	-1.10248
4001	501718.375	4814247	1	0.74696	-0.36491	-0.44297
4005	536718.375	4807247	1	-0.51996	0.84914	-0.93129
4006	508718.375	4817247	1	1.54081	-0.31478	-1.48497
4007	523718.375	4828247	1	4.67737	0.7732	-1.52537
4009	537718.375	4792247	1	0.94639	-0.18394	-0.96749
4016	534718.375	4790247	1	1.23631	0.13813	-0.75939
4020	501718.375	4826247	1	0.76259	0.75903	-0.76389
4022	526718.375	4783247	1	-0.58135	-0.31931	0.01063
4024	516718.375	4825247	1	3.59551	-0.18234	-1.3155
4025	544608.445	4770616	1	-0.02247	-0.55384	-0.74038
4027	538163.3621	4767722	1	-0.93459	-0.63648	-0.88746
4028	492718.375	4818247	1	0.22623	1.30875	-0.62941
4033	485718.375	4829247	1	-0.11891	0.4536	-0.47988
4035	522718.375	4788247	1	0.51305	-0.13532	-0.23378
4056	515718.375	4830247	1	3.28176	-0.00961	-1.57716
4069	541718.375	4822247	1	1.6927	-0.64404	-0.32864
4070	502718.375	4839247	1	-0.44026	-0.72094	-0.54834
4071	511718.375	4813247	1	2.64997	0.95334	0.49884
4075	500718.375	4837247	1	0.21872	-0.82905	-0.63208
4079	506718.375	4800247	1	-0.35723	1.37017	-0.24194
4087	529718.375	4788247	1	0.49337	-0.02046	0.44419
4093	485678.3362	4819637	1	-0.52901	-0.35017	-1.2037
4116	541718.375	4771247	1	-0.53073	-0.49031	0.75287
4128	483718.375	4837247	1	0.0888	-0.60258	-1.04208
4138	494720.4018	4795249	1	-1.29524	-0.36329	0.10952
4157	526718.375	4829247	1	6.26821	1.33762	-1.70795
4158	512718.375	4835247	1	2.18513	0.65165	-1.30655
4165	533718.375	4780247	1	0.05061	0.61997	0.38069
4171	539718.375	4792247	1	2.21199	-0.16374	-0.95808
4178	477711.7914	4824396	1	-1.46807	0.64085	-0.4235
4181	492907.3007	4795597	1	-1.5533	-0.51871	-0.72479
4182	507718.375	4804247	1	0.12627	-0.41293	-0.17103
4185	539718.375	4796247	1	0.98903	-0.19133	-0.06959
4190	529718.375	4835247	1	5.54392	1.52601	0.08295
4191	507718.375	4796247	1	-0.53123	-0.83859	0.31949
4196	541718.375	4835247	1	5.52236	1.51963	0.0568
4205	501718.375	4829247	1	1.98969	0.17551	-0.02912
4206	499718.375	4804247	1	-0.17552	1.44311	1.72238
4208	538718.375	4811247	1	-0.1279	-0.70717	-0.00814
4220	489718.375	4836247	1	0.2048	-0.19292	-0.72635
4225	540718.375	4823247	1	1.97356	-0.7349	-1.51672
4234	528718.375	4826247	1	7.16242	1.70045	-1.74444
4241	525718.375	4795247	1	2.39391	0.85535	1.09899
4243	511718.375	4808247	1	1.16911	0.44424	0.20416
4245	546718.375	4840247	1	2.79719	1.11401	1.59462
4246	536718.375	4823247	1	4.43692	0.00197	-1.1847
4260	487718.375	4828247	1	-0.24742	-0.26199	-0.73601
4276	539718.375	4806247	1	0.70459	0.31314	-0.12149
4277	519718.375	4791247	1	0.52801	-0.22426	0.17031
4303	503718.375	4804247	1	-0.07816	-0.46278	0.1655
4308	502718.375	4819247	1	1.80719	0.24698	0.21476
4310	518718.375	4799247	1	0.74144	0.53928	0.29072
4320	487718.375	4833247	1	0.19333	-0.29662	0.14385
4325	498718.375	4836247	1	-0.15494	-0.92407	-0.98992
4330	537718.375	4832247	1	6.6885	2.08433	-0.49141
4333	534718.375	4822247	1	4.96406	0.56172	-1.15959
4336	490718.375	4838247	1	1.22367	0.23635	-0.30347
4340	541718.375	4839247	1	4.42845	1.55846	-1.7935
4349	521718.375	4838247	1	2.57894	1.02316	-1.00567
4360	539718.375	4789247	1	0.35127	-0.2956	1.42511
4377	538718.375	4792247	1	1.66001	-0.63814	-1.14349
4381	540716.4248	4769248	1	-1.11596	-0.49984	0.04079
4383	505718.375	4838247	1	-0.26124	0.19163	-0.64714
4394	526718.375	4837247	1	3.39815	-0.02966	-1.64631
4396	503718.375	4796247	1	-0.67563	0.08969	-0.54822
4408	520718.375	4788247	1	0.9895	-0.44783	0.84552
4410	475831.6493	4836254	1	-1.39882	0.81995	0.91787
4419	523718.375	4824247	1	3.78173	-0.11516	-1.54252
4453	520718.375	4786247	1	-0.16095	-0.31233	-0.22916
4456	524718.375	4783247	1	-0.65567	-0.4581	-0.98516
4460	522718.375	4808247	1	1.16174	0.07286	-0.31755
4473	534718.375	4781247	1	0.11039	0.23539	1.00294
4476	500718.375	4835247	1	0.12484	-0.67095	-1.16846
4478	488709.0076	4820294	1	-0.82775	-0.1492	-0.86345
4485	517718.375	4805247	1	0.16147	-0.96181	-1.13368
4493	490718.375	4839247	1	1.31487	-0.13051	-0.70917
4504	505718.375	4827247	1	0.66267	0.81913	-0.24969
4505	544718.375	4809247	1	0.37256	0.19302	0.19369
4506	528718.375	4801247	1	1.09758	-0.44234	-0.1695
4508	494718.375	4840247	1	1.94837	0.84787	1.39532
4514	521718.375	4804247	1	0.01625	0.60369	-0.54268
4522	528718.375	4830247	1	6.89191	1.66979	-1.49789
4533	544718.375	4817247	1	0.74111	-0.18201	-1.07092
4535	538718.375	4834247	1	7.00529	1.5412	-0.04642
4544	492718.375	4825247	1	0.36923	0.37871	0.19902
4546	497718.375	4835247	1	0.16627	-0.01228	-0.41874
4548	522718.375	4829247	1	4.93878	0.62138	-0.49795
4549	524718.375	4825247	1	4.88911	0.57184	-1.11239
4553	528718.375	4835247	1	5.11923	1.97144	-0.3724
4562	504718.375	4805247	1	0.87247	-0.00613	0.37342
4570	520718.375	4816247	1	2.75411	-0.46333	-1.70579
4575	485718.375	4838247	1	0.53114	0.04697	0.14103
4577	476063.0441	4829266	1	-1.19898	-0.60374	-0.74688
4582	509718.375	4837247	1	0.91694	0.04865	-1.14343
4586	510718.375	4815247	1	2.97755	0.03321	-0.50864
4589	517718.375	4818247	1	2.13882	-0.88588	-1.32343
4590	494718.375	4815247	1	1.09078	0.41634	0.15796
4601	514718.375	4825247	1	3.87604	0.54533	-1.00595
4606	508718.375	4814247	1	2.61054	0.61274	-1.01961
4608	512718.375	4808247	1	0.4612	-0.68353	-0.6159
4610	545304.3943	4770721	1	-0.38283	-0.54461	-0.37622
4618	482718.375	4835247	1	0.00752	-0.03844	0.89131
4624	544718.375	4777247	1	-0.47229	0.3207	-0.0368
4628	483718.375	4834247	1	-0.2704	0.27347	0.1143
4632	501718.375	4793247	1	-0.81841	-0.61829	0.48702
4635	539718.375	4808247	1	-0.45396	-0.49924	-0.449
4644	523718.375	4776247	1	-1.40428	0.51652	0.24639
4645	525718.375	4779247	1	-0.92848	0.07809	0.26056
4646	542718.375	4804247	1	2.01474	0.69481	-0.00714
4649	537718.375	4797247	1	-0.5419	-0.3479	-0.54583
4657	504718.375	4816247	1	2.16126	0.72242	0.56248
4665	515718.375	4819247	1	1.90214	-0.26032	-0.94131
4668	489718.375	4829247	1	-0.63913	-1.04271	-0.00671
4677	494718.375	4825247	1	1.02276	0.80593	0.52261
4688	518718.375	4792247	1	-0.18188	0.11856	0.45746
4703	531718.375	4790247	1	1.95378	0.36856	-0.82457
4709	521718.375	4819247	1	3.42685	-0.45931	-1.37931
4725	491898.3498	4819120	1	0.16786	0.40982	0.6748
4726	510718.375	4836247	1	1.91362	0.40956	-0.1589
4730	528718.375	4789247	1	-0.10838	-0.21566	-0.24997
4740	496718.375	4816247	1	0.50444	1.06737	-0.27997
4741	488718.375	4828247	1	-0.47225	-0.76483	-0.99652
4761	511718.375	4806247	1	0.09551	-0.54937	-0.76395
4763	528718.375	4811247	1	3.76817	0.31431	-0.70977
4765	539718.375	4807247	1	0.5679	-0.40165	0.42957
4772	506718.375	4791247	1	-0.91132	0.9813	0.94917
4780	532718.375	4840247	1	2.71954	0.25283	0.97819
4788	521718.375	4830247	1	4.47649	0.67936	-1.55503
4791	542718.375	4828247	1	2.41942	-0.29709	-0.26878
4799	541718.375	4815247	1	2.08896	0.14655	-1.07082
4801	499718.375	4809247	1	0.17329	0.93684	0.43162
4804	498718.375	4796247	1	-0.79219	-0.06448	0.40266
4806	516718.375	4821247	1	2.08239	-0.44822	-0.14105
4808	518718.375	4820247	1	2.33902	-0.19525	-0.01032
4810	503718.375	4822247	1	1.78566	-1.1133	0.71937
4824	501718.375	4839247	1	-0.60484	0.2265	-0.65532
4826	534718.375	4824247	1	5.78863	0.64842	-1.40934
4832	516718.375	4830247	1	3.40036	0.46841	-1.39928
4848	518718.375	4816247	1	2.13873	0.52221	-0.54507
4849	506718.375	4792247	1	-0.56292	0.46931	1.61205
4861	539718.375	4819247	1	2.46755	0.06404	1.66414
4896	518718.375	4806247	1	0.89728	-0.0477	0.15924
4901	535718.375	4785247	1	1.24875	-0.42351	-0.86177
4909	534718.375	4770247	1	-0.77487	-0.10016	1.65213
4913	514718.375	4828247	1	3.31546	0.30137	-1.06208
4928	534718.375	4834247	1	6.72138	1.24601	-0.76007
4932	519718.375	4798247	1	0.64576	0.29889	-0.45281
4936	518718.375	4837247	1	2.09526	-0.05009	-1.21644
4937	519718.375	4828247	1	3.94436	0.78202	-1.11615
4950	521718.375	4825247	1	3.52324	0.3225	-0.22413
4968	533718.375	4837247	1	4.78305	1.54343	0.62351
4975	518718.375	4791247	1	0.20028	0.48655	1.14339
4980	542718.375	4821247	1	1.27938	-0.70619	-0.22978
4999	494718.375	4834247	1	-0.82671	-0.46989	-0.99198
5000	506718.375	4799247	1	-0.43986	0.81851	0.22844
5031	493718.375	4815247	1	1.01505	-0.03723	1.22064
5037	518718.375	4800247	1	1.27067	-0.02874	-0.07007
5044	538718.375	4822247	1	2.49867	-0.49861	-0.97799
5046	484718.375	4838247	1	0.12392	0.00842	0.74917
5050	506718.375	4817247	1	2.03165	-0.72063	-0.99711
5051	540718.375	4773247	1	-0.50572	0.22924	0.23186
5072	524718.375	4828247	1	5.19886	0.59391	-1.22586
5081	489718.375	4824247	1	-0.6865	-0.37319	0.40918
5083	529718.375	4801247	1	1.16437	0.1911	0.157
5087	485718.375	4834247	1	0.43512	-0.21032	0.13968
5090	489718.375	4828247	1	-0.7079	-0.73582	-1.02731
5094	523718.375	4827247	1	4.32293	0.4958	-1.69931
5120	515718.375	4808247	1	1.60289	0.28053	1.30115
5127	539718.375	4782247	1	-0.1773	-0.95592	-0.93405
5129	496718.375	4828247	1	1.90078	0.50134	-0.00227
5134	533718.375	4778247	1	0.22572	0.26399	-0.17934
5150	537718.375	4802247	1	0.268	-0.48292	-0.80841
5153	528718.375	4784247	1	-0.11846	0.2708	0.53941
5154	491718.375	4833247	1	-0.34442	0.07802	0.39821
5156	510718.375	4789247	1	-0.11392	-0.8324	0.47011
5159	491718.375	4822247	1	0.0255	-0.87988	0.93435
5182	516718.375	4813247	1	2.03107	-0.33358	0.07928
5196	509718.375	4836247	1	1.55451	0.09105	-0.36225
5197	489718.375	4837247	1	0.53827	0.399	-1.04041
5201	535718.375	4830247	1	7.18548	1.39618	-1.84887
5202	521718.375	4814247	1	2.94774	0.27756	0.09453
5205	495718.375	4828247	1	1.61673	0.23654	-0.68702
5216	508718.375	4837247	1	0.64151	0.13037	-0.53748
5218	547718.375	4818247	1	1.04519	0.05837	-0.32315
5224	495718.375	4821247	1	1.41587	0.10586	-0.51984
5231	511718.375	4819247	1	1.91022	0.09497	-0.86373
5232	497718.375	4807247	1	0.97129	0.43588	0.17718
5234	545718.375	4812247	1	-0.23581	-0.45665	0.90275
5237	498718.375	4800247	1	-0.80732	0.4422	-0.45217
5238	483718.375	4840247	1	-0.13776	-0.31432	0.94638
5240	517718.375	4804247	1	-0.17081	0.56978	0.04893
5246	521718.375	4818247	1	3.14196	0.13579	-0.49124
5247	503718.375	4820247	1	1.81927	-0.40656	-0.14726
5249	544718.375	4774247	1	-0.16596	-0.96521	0.52092
5253	502718.375	4803247	1	-0.08852	-0.61411	0.82767
5264	537718.375	4839247	1	4.72702	0.55819	-0.08094
5273	498718.375	4826247	1	1.01073	-0.53295	-0.76109
5275	495718.375	4834247	1	-0.17798	-0.66244	-0.69071
5276	503718.375	4839247	1	-0.60487	-0.87076	-0.67083
5279	493718.375	4825247	1	0.5896	0.73677	-0.08657
5293	495718.375	4804247	1	-0.57982	1.21657	2.15733
5301	535718.375	4835247	1	6.57076	2.61451	0.14013
5305	532718.375	4823247	1	6.67203	1.14391	-1.54312
5312	512718.375	4838247	1	1.14056	-0.07167	-0.75419
5341	541718.375	4787247	1	0.95364	-0.297	-0.49569
5344	513718.375	4792247	1	1.51196	0.6543	-0.92021
5346	499718.375	4838247	1	-0.75538	-0.44857	-1.08417
5351	531718.375	4840247	1	2.67231	0.55887	0.2979
5366	499718.375	4839247	1	-0.43533	-0.6686	0.0485
5374	519718.375	4792247	1	0.16188	-0.46722	-0.7653
5377	542718.375	4787247	1	1.79799	-0.17338	0.20699
5379	547718.375	4812247	1	-0.29587	-0.52298	-0.12322
5382	482166.7211	4820344	1	-1.01897	-0.67099	-0.16329
5383	488718.375	4833247	1	0.47333	-0.5608	-0.5689
5386	495718.375	4816247	1	0.8434	1.14326	-0.85572
5401	540718.375	4837247	1	5.59658	1.51018	-1.72993
5407	541718.375	4831247	1	5.04964	1.85289	0.74244
5414	538718.375	4816247	1	2.6234	0.66468	1.58477
5416	514718.375	4810247	1	0.76302	-0.91068	-1.15448
5417	541718.375	4817247	1	2.06471	0.67154	0.18233
5427	533718.375	4808247	1	1.65962	-0.52622	-0.36046
5434	538718.375	4827247	1	4.44541	0.16266	-1.51744
5437	535718.375	4809247	1	1.02535	0.4198	-0.07307
5444	514718.375	4836247	1	1.57004	-0.24124	-1.21427
5446	532718.375	4781247	1	-0.54268	0.03523	-0.90199
5455	496718.375	4800247	1	-0.91785	0.20496	-0.83067
5457	522718.375	4804247	1	0.05945	-0.03612	0.11678
5467	535718.375	4818247	1	3.30358	-0.20048	-0.83784
5470	494718.375	4824247	1	1.38032	0.60506	0.41492
5474	537718.375	4840247	1	3.95058	0.49735	0.86041
5480	524718.375	4804247	1	0.83833	0.0359	0.64621
5485	512718.375	4821247	1	1.98671	0.5962	-0.56811
5493	534718.375	4804247	1	-0.95305	-0.82576	-1.03539
5499	521718.375	4783247	1	-0.8243	-0.59914	0.54275
5505	509718.375	4839247	1	0.45275	-0.65775	-0.86815
5511	481718.375	4829247	1	-0.87612	-0.90821	-0.93752
5516	521718.375	4798247	1	1.20967	0.34174	0.20966
5519	514718.375	4823247	1	3.10781	-0.45547	-1.42763
5520	523718.375	4800247	1	1.65007	0.01493	-0.26069
5528	507718.375	4827247	1	0.29586	1.07345	-0.86564
5532	538718.375	4825247	1	3.47473	0.79045	-0.41804
5534	527718.375	4826247	1	6.82966	1.70947	-0.65873
5539	538718.375	4786247	1	-0.34299	-0.06614	-0.62189
5548	531718.375	4803247	1	0.38654	-0.97374	0.32161
5549	487718.375	4831247	1	0.19585	-0.97025	1.83593
5554	487718.375	4835247	1	0.1691	-0.71535	-1.0937
5563	510718.375	4797247	1	0.78831	-0.34739	-0.66508
5567	547718.375	4808247	1	0.8254	0.73486	0.30958
5574	539718.375	4773247	1	-0.71459	0.40125	-0.44326
5575	492718.375	4821247	1	-0.01809	-0.33656	1.412
5577	508718.375	4823247	1	1.29457	-0.22848	-0.30143
5581	542718.375	4789247	1	1.86234	-0.19343	0.38126
5583	527718.375	4831247	1	6.31843	1.37366	-1.38963
5587	526718.375	4781247	1	-0.90043	-0.73944	1.23151
5589	522718.375	4812247	1	2.9648	0.12515	-0.21259
5591	518718.375	4810247	1	2.06431	-0.2385	-0.71158
5603	541718.375	4823247	1	1.77208	-0.2475	-0.69897
5627	510718.375	4795247	1	0.11237	-0.13918	-0.63571
5637	501718.375	4831247	1	1.07196	-0.0408	-1.15431
5655	545718.375	4835247	1	3.36898	-0.36746	2.77528
5681	503718.375	4824247	1	0.78257	0.15733	-0.39755
5682	494718.375	4828247	1	1.23346	0.26126	0.04752
5683	503718.375	4818247	1	1.15032	0.01726	-0.50249
5686	529718.375	4831247	1	7.4708	2.21346	-1.78815
5692	504718.375	4837247	1	0.33262	-0.66321	-0.75825
5695	514718.375	4826247	1	3.79225	0.14937	-1.13565
5696	545718.375	4826247	1	0.25006	-0.12165	-0.01469
5700	497718.375	4805247	1	0.47255	0.80327	-0.06403
5707	536718.375	4828247	1	5.87617	0.68275	-1.59034
5708	521718.375	4829247	1	4.71369	0.91417	-1.09489
5713	516718.375	4833247	1	2.19194	-0.36382	-1.79148
5718	511718.375	4840247	1	0.82162	-0.2414	0.71961
5723	488718.375	4838247	1	0.64935	0.05173	-0.25549
5739	546718.375	4804247	1	1.45079	0.87335	0.66784
5751	490718.375	4827247	1	-0.90104	-0.29969	-0.87854
5754	537718.375	4815247	1	2.81648	1.01311	1.66786
5758	508718.375	4807247	1	0.88811	-0.6461	-1.44494
5759	543718.375	4829247	1	2.25728	1.97113	1.12908
5761	533718.375	4840247	1	2.64099	1.30996	1.63712
5770	492187.7838	4816350	1	-0.10359	0.54747	0.34895
5790	475740.4196	4839250	1	-0.7033	-0.1766	-0.62843
5792	511718.375	4830247	1	2.5452	-0.1403	-0.91843
5794	538718.375	4828247	1	4.94006	0.35559	-1.00404
5800	536718.375	4783247	1	0.45283	-0.50731	-0.90053
5802	537718.375	4804247	1	0.04526	-0.52153	-0.99783
5812	526718.375	4786247	1	-0.48911	0.02902	-0.23728
5813	492819.4187	4809242	1	-0.11951	-0.29348	-0.01986
5836	531718.375	4834247	1	6.57152	1.5811	-0.22864
5839	500718.375	4819247	1	2.15193	0.11016	-1.60713
5851	506718.375	4804247	1	0.51289	-0.54535	-0.97599
5852	484718.375	4821247	1	-0.22525	-0.59272	0.06663
5860	496718.375	4821247	1	1.66987	0.34317	-0.36981
5869	504718.375	4798247	1	-0.52403	0.04559	0.1339
5873	509718.375	4827247	1	1.18811	0.8728	-0.65556
5879	502718.375	4793247	1	-1.09371	-0.24899	0.57907
5882	488718.375	4839247	1	0.63295	-0.23619	-1.37312
5885	540718.375	4829247	1	4.33251	0.81595	-0.00512
5886	502718.375	4838247	1	-0.38558	-0.00366	-0.39686
5888	519718.375	4825247	1	3.41613	0.7689	-0.46108
5889	519718.375	4826247	1	3.57012	0.44946	-0.85244
5892	482718.375	4827247	1	-0.80904	0.75571	-0.65627
5903	499718.375	4815247	1	1.08578	-0.02793	-0.43468
5906	498718.375	4808247	1	0.65884	1.07607	0.79081
5912	536718.375	4834247	1	7.24573	2.07381	0.85528
5913	543718.375	4800247	1	2.62693	1.58878	0.55885
5921	477718.375	4835247	1	-1.10206	0.30797	-0.09236
5929	545718.375	4814247	1	-0.76952	0.27294	-1.11077
5932	546718.375	4808247	1	1.1076	0.1334	1.23268
5933	503718.375	4826247	1	0.57114	1.32162	-0.60923
5935	531718.375	4833247	1	7.16502	1.86161	0.51236
5939	500718.375	4833247	1	1.05676	0.09993	0.366
5946	490718.375	4830247	1	-0.77769	-0.44783	0.00906
5964	516718.375	4786247	1	-0.29164	-0.0043	-0.47878
5966	546718.375	4772247	1	-0.74407	1.61527	-0.80139
5968	517718.375	4840247	1	-0.21569	-0.10427	-0.60724
5975	527718.375	4820247	1	5.56806	1.19017	-1.34513
5979	529718.375	4811247	1	3.64021	0.27985	-0.68525
5985	524718.375	4837247	1	3.38361	0.91228	-0.36775
5996	522718.375	4813247	1	3.73173	0.00223	-0.63558
5997	498718.375	4827247	1	1.08839	0.10511	-1.47537
6000	528718.375	4815247	1	5.82658	0.42583	-1.30889
6010	508718.375	4812247	1	2.52901	-0.19632	-0.54124
6013	521718.375	4811247	1	2.40019	0.30516	0.08474
6023	534718.375	4811247	1	2.34067	-0.03223	-0.70525
6025	496718.375	4815247	1	0.42465	0.64596	-0.0405
6026	539718.375	4815247	1	2.35491	0.61157	0.50112
6040	510718.375	4833247	1	2.19348	0.48125	-1.09203
6045	509718.375	4795247	1	-0.11307	-1.01975	-1.12794
6047	528718.375	4838247	1	3.04238	0.4784	0.2875
6054	501718.375	4817247	1	1.52155	0.75616	1.0277
6062	531718.375	4802247	1	0.97916	-0.55166	-0.06266
6066	530718.375	4830247	1	7.60858	2.0489	-1.77565
6078	533718.375	4793247	1	1.45393	-0.6276	0.27715
6081	504718.375	4806247	1	1.42277	0.88068	0.52744
6083	546718.375	4784247	1	1.50644	-0.11495	-0.45653
6091	478718.375	4828247	1	-1.03425	-0.12377	0.55381
6095	518718.375	4797247	1	0.53611	0.99584	0.45265
6101	539718.375	4817247	1	2.87254	0.57595	1.7623
6113	501718.375	4825247	1	0.75316	0.09746	-0.59628
6115	521718.375	4805247	1	-0.05424	-0.48537	-1.10126
6116	536718.375	4804247	1	0.30577	-1.05525	-0.5843
6117	488718.375	4826247	1	-0.2782	0.02825	-0.40003
6133	518718.375	4823247	1	3.03602	0.44768	-0.38914
6134	476028.3722	4830262	1	-1.21876	-0.73714	-0.79252
6135	516718.375	4811247	1	1.05831	-0.70007	-0.78968
6144	501718.375	4818247	1	1.76094	0.40787	-0.02379
6145	503718.375	4830247	1	1.1305	-0.33767	-0.20351
6148	484718.375	4822247	1	-0.04523	-0.43176	0.18075
6170	537718.375	4806247	1	-1.74975	-0.65917	-0.87523
6173	530718.375	4787247	1	0.96816	-0.25167	-0.8676
6174	511718.375	4790247	1	-0.04687	-1.17691	1.47066
6180	493718.375	4829247	1	-0.14253	-0.37085	-0.64259
6183	532718.375	4839247	1	2.86673	0.01923	0.07449
6184	546718.375	4776247	1	0.31354	0.50708	0.6987
6187	547718.375	4825247	1	0.43448	-0.36566	-0.09101
6202	532718.375	4795247	1	1.01063	-0.50586	-0.74754
6205	493888.2181	4800258	1	-0.89756	-0.50307	0.13534
6206	522718.375	4837247	1	3.5514	0.16779	-0.59936
6224	536718.375	4805247	1	-1.08586	-0.90662	-0.8976
6228	530718.375	4801247	1	0.92144	0.24153	-0.53356
6231	545718.375	4780247	1	0.42843	0.31996	-0.12278
6235	538718.375	4840247	1	4.46702	0.72222	1.14661
6246	521718.375	4792247	1	1.00868	0.35719	0.15208
6256	533718.375	4826247	1	6.93615	1.07431	-1.44346
6261	485718.375	4833247	1	0.39026	-0.91215	-0.13305
6264	539718.375	4775247	1	-0.51385	1.42875	0.55884
6266	546718.375	4802247	1	0.05594	-0.85703	-1.37398
6270	531718.375	4793247	1	2.5399	0.79603	0.04738
6273	489718.375	4832247	1	0.53421	0.11823	0.9912
6281	542718.375	4800247	1	2.60895	0.63354	-0.88439
6285	525718.375	4775247	1	-1.39328	0.04733	-0.78365
6288	512718.375	4834247	1	2.3146	0.46568	-1.57016
6298	545718.375	4799247	1	2.02481	0.93518	-0.0988
6300	536718.375	4778247	1	0.0115	-0.68561	-1.28301
6303	500718.375	4794247	1	-1.34771	-0.12535	-1.20502
6314	506718.375	4808247	1	2.23166	0.82108	0.82859
6316	525718.375	4830247	1	5.86938	1.45476	-1.14712
6319	514718.375	4817247	1	1.33602	-0.37717	-1.12925
6324	493776.519	4795387	1	-1.40309	-0.15349	0.305
6329	543718.375	4791247	1	2.86321	0.96868	-0.01752
6333	491718.375	4836247	1	0.41384	-0.33673	-0.92182
6334	501718.375	4794247	1	-1.07241	-0.51318	-0.30308
6344	502718.375	4806247	1	0.94764	1.04184	-0.37479
6345	509718.375	4832247	1	1.65801	-0.0473	-0.86044
6356	533718.375	4786247	1	1.96356	0.26661	-0.41558
6375	491718.375	4831247	1	-0.44854	-0.34778	0.02032
6382	482704.3747	4819484	1	-0.74187	-0.67161	0.19174
6385	513718.375	4837247	1	1.86582	-0.38065	-0.76065
6387	524718.375	4789247	1	1.16028	0.1532	0.10015
6399	533718.375	4802247	1	0.8724	0.00718	-0.09573
6401	533718.375	4830247	1	7.75263	2.29104	-0.46115
6412	527718.375	4792247	1	0.83563	-0.35761	-0.70324
6416	498718.375	4832247	1	1.51344	0.48718	-0.7854
6429	527718.375	4780247	1	-0.32386	-0.50556	1.33152
6436	507718.375	4820247	1	1.59637	-0.76648	-0.17831
6441	545718.375	4837247	1	2.91336	-0.4199	0.87406
6448	522718.375	4830247	1	4.96429	1.19479	-0.55751
6450	481718.375	4831247	1	-0.44378	-0.44815	-0.02358
6451	540718.375	4771247	1	-0.52786	-0.78959	0.07566
6455	495718.375	4824247	1	1.19225	0.34169	0.54339
6456	490718.375	4822247	1	-0.10059	-0.59764	0.0808
6458	514718.375	4820247	1	2.18437	-0.97936	-0.71645
6459	511718.375	4825247	1	2.17523	-0.29778	-0.60384
6460	508718.375	4789247	1	-0.39612	-0.31557	-0.28611
6466	534718.375	4839247	1	3.27885	1.54235	0.78441
6469	486718.375	4827247	1	-0.10865	0.52271	-0.26605
6479	520718.3843	4783247	1	-0.44696	-0.55153	-0.66473
6508	493803.3628	4802255	1	-0.60539	0.57407	1.77058
6522	495718.375	4829247	1	1.35297	0.45082	0.21924
6528	507718.375	4809247	1	2.0215	0.49155	-0.35028
6541	511718.375	4792247	1	0.45813	0.03354	0.93698
6549	486718.375	4836247	1	0.41515	0.15622	-0.3323
6554	521718.375	4823247	1	3.23975	0.53275	-1.50909
6560	498718.375	4833247	1	1.11397	0.71408	0.34668
6576	488718.375	4837247	1	0.4152	0.18732	0.1393
6597	533718.375	4822247	1	5.88701	1.58844	-0.73257
6600	495718.375	4815247	1	0.68887	0.59579	-0.50491
6617	544718.375	4803247	1	1.12558	-0.34286	-1.38191
6618	484718.375	4839247	1	-0.06949	0.10543	1.16266
6623	484718.375	4833247	1	0.10635	-0.48446	-1.05684
6625	476718.375	4828247	1	-1.45091	0.50913	0.92703
6632	532718.375	4832247	1	8.57677	2.49288	1.52814
6649	512718.375	4793247	1	1.05596	-0.16538	-0.86458
6655	519718.375	4832247	1	3.35334	0.75724	-0.90103
6658	500730.8647	4792262	1	-1.49709	-0.51355	-0.20553
6660	532718.375	4789247	1	2.44889	0.81197	-0.537
6665	493718.375	4805247	1	-0.67261	-0.14453	-0.45944
6667	516718.375	4823247	1	2.95914	-0.42822	-0.95711
6679	512718.375	4807247	1	0.15375	-0.59946	-0.91445
6705	542718.375	4831247	1	4.41427	1.15368	0.90173
6709	502718.375	4802247	1	-0.408	-0.56535	-0.2657
6719	502718.375	4796247	1	-0.67789	-0.95845	0.37504
6739	508718.375	4831247	1	1.46836	0.32611	-1.01654
6741	500718.375	4839247	1	-0.44131	-0.52437	-0.90384
6746	512718.375	4799247	1	2.00587	1.05156	1.12517
6751	494718.375	4801247	1	-0.79978	-0.25841	0.64451
6757	478718.375	4839247	1	-0.74892	0.12698	-0.21158
6775	479706.9863	4824454	1	-1.04706	-0.0891	-0.85268
6791	520718.375	4824247	1	3.14471	-0.11244	-0.53288
6792	519718.375	4808247	1	1.92456	0.06512	-0.06391
6795	509718.375	4830247	1	1.90694	0.72014	-0.58817
6797	526718.375	4793247	1	1.61775	-0.17439	-0.52925
6798	506718.375	4832247	1	0.88566	-0.51007	-0.66911
6808	520718.375	4831247	1	4.15313	1.06781	-1.69865
6810	494718.375	4802247	1	-0.82061	0.37205	0.82689
6819	538718.375	4832247	1	6.44813	1.80605	0.41472
6821	524718.375	4822247	1	3.92674	0.15341	-1.69884
6847	504718.375	4793247	1	-0.49334	-0.68147	2.22138
6855	504718.375	4836247	1	0.24669	-0.18925	-0.73426
6858	530718.375	4832247	1	7.66323	3.13294	-0.34221
6866	522718.375	4787247	1	-0.20411	-0.24255	0.07031
6867	485718.375	4822247	1	0.0314	-0.83926	0.29792
6871	522718.375	4807247	1	0.61375	0.19162	0.61992
6895	495718.375	4823247	1	1.22834	-0.29605	-0.82645
6899	503718.375	4812247	1	2.1563	1.58262	2.46017
6903	512718.375	4817247	1	2.34442	0.01712	0.35184
6910	516718.375	4789247	1	0.42836	0.10638	0.22876
6911	522718.375	4832247	1	4.99281	1.11323	-0.25256
6915	542718.375	4816247	1	1.68823	0.51573	0.3811
6916	534718.375	4813247	1	2.98471	1.0826	0.07828
6919	544718.375	4787247	1	2.85662	-0.0182	-1.39031
6923	545718.375	4795247	1	3.95675	0.80864	-1.77792
6929	530718.375	4815247	1	5.23097	0.87875	-1.94931
6931	497718.375	4800247	1	-0.84724	-0.05319	-0.42882
6939	534718.375	4780247	1	0.18913	0.73171	1.1953
6942	501718.375	4808247	1	1.61196	0.26578	-0.0427
6959	537718.375	4828247	1	5.4668	1.00952	-0.79449
6974	527718.375	4824247	1	6.0826	1.34025	-0.86059
6976	529718.375	4812247	1	4.51383	0.78915	-0.08078
6977	515718.375	4840247	1	0.01538	0.20282	-1.06941
6999	505718.375	4805247	1	1.24433	0.84203	0.72596
7006	527718.375	4839247	1	2.13872	0.64724	-0.78869
7017	502718.375	4808247	1	1.54637	-0.03674	0.33922
7025	522718.375	4803247	1	0.5297	-0.30011	1.16449
7027	502718.375	4827247	1	1.37119	1.27156	-0.74466
7029	500718.375	4826247	1	0.42907	-0.15502	-1.21823
7042	540718.375	4827247	1	3.40714	0.26464	0.63408
7059	493718.375	4819247	1	0.87478	1.3788	0.68219
7063	534718.375	4789247	1	1.37854	-0.37461	-0.50858
7071	532718.375	4787247	1	2.46988	0.27558	-1.02674
7073	509718.375	4822247	1	1.70326	-0.31522	-0.42887
7077	533718.375	4820247	1	4.48785	0.60357	-1.08864
7083	523718.375	4838247	1	3.22851	0.12122	-0.29194
7100	526718.375	4791247	1	0.35678	-0.34781	-0.19451
7101	495718.375	4826247	1	1.41048	0.69004	-0.46121
7106	508718.375	4810247	1	1.5964	-0.2992	-0.48543
7109	542688.2189	4770325	1	-0.03244	-0.09186	0.30621
7110	493718.375	4821247	1	0.53348	0.44199	0.37797
7112	532718.375	4790247	1	1.96537	1.10642	0.03137
7115	526718.375	4810247	1	3.03939	0.49503	0.50187
7136	535718.375	4839247	1	3.81099	1.18313	0.17497
7139	497718.375	4814247	1	0.48778	-0.34877	-0.61772
7140	509718.375	4829247	1	1.94484	0.41769	-0.56883
7151	540718.375	4775247	1	-0.68018	1.47955	-0.09079
7184	547718.375	4821247	1	0.2206	-0.47744	-0.52006
7188	536718.375	4826247	1	5.37764	0.64738	-1.2123
7195	519718.375	4824247	1	3.192	0.48384	0.34021
7204	525718.375	4827247	1	5.43548	1.20438	-0.85297
7209	514718.375	4829247	1	3.48514	0.63414	0.00984
7212	497718.375	4830247	1	2.32052	-0.14452	-1.67986
7215	547718.375	4803247	1	0.74612	0.20614	-0.06271
7237	545647.0953	4771358	1	-0.05805	-0.62081	-0.21248
7249	534718.375	4793247	1	0.8424	0.12787	0.77596
7257	535718.375	4838247	1	4.84303	1.08357	0.57404
7263	541718.375	4837247	1	5.00908	0.76679	-1.52584
7265	525718.375	4815247	1	4.89057	0.57255	-1.35346
7274	501718.375	4802247	1	-0.1425	-0.10022	0.19644
7280	525718.375	4837247	1	3.4772	0.41868	-1.53613
7284	517718.375	4828247	1	4.19129	0.61664	-1.42756
7285	510718.375	4788247	1	-0.12124	-0.05527	-0.27644
7288	486718.375	4839247	1	0.13455	-0.40965	-0.94639
7291	537718.375	4798247	1	-0.03775	0.18329	0.71841
7297	516718.375	4822247	1	2.6384	-0.31157	-0.63432
7308	522718.375	4802247	1	0.62982	-0.72416	0.11345
7320	520718.375	4839247	1	1.59982	0.69051	0.53148
7327	481718.375	4839247	1	-0.06152	0.22996	1.88011
7337	527718.375	4777247	1	-0.94145	0.57111	0.72133
7342	512718.375	4832247	1	2.69981	0.82542	-1.60495
7346	530718.375	4798247	1	2.59617	0.27331	-0.38432
7347	515718.375	4802247	1	0.43784	0.70543	1.3528
7348	504718.375	4830247	1	1.12173	-0.69072	-0.94363
7352	546718.375	4832247	1	1.23978	0.14417	0.55192
7356	531718.375	4774247	1	-0.86079	0.32199	-0.56045
7359	531718.375	4786247	1	1.76717	-0.1928	-0.60317
7366	511718.375	4795247	1	0.91032	0.43154	0.22082
7375	540718.375	4798247	1	1.74057	1.15945	-0.82513
7378	525718.375	4840247	1	1.30211	0.12101	0.4499
7380	499718.375	4806247	1	1.07174	1.81929	1.08472
7388	480718.375	4835247	1	-0.40842	-0.50799	0.08135
7390	529718.375	4830247	1	7.22625	1.60894	-1.93298
7392	536718.375	4771247	1	-0.41801	0.06273	1.02169
7401	476718.375	4836247	1	-0.79909	-0.2296	-0.14222
7405	531718.375	4792247	1	2.41083	0.3633	0.12185
7407	503718.375	4803247	1	-0.40003	-0.52939	0.84175
7424	514718.375	4797247	1	2.35736	0.07572	-0.57685
7430	512718.375	4828247	1	2.97195	0.58075	-0.78864
7431	514718.375	4824247	1	3.2547	-0.36388	-1.68422
7433	505718.375	4811247	1	2.46539	0.34876	-0.11151
7439	525718.375	4801247	1	0.60393	0.15703	-0.74906
7445	526718.375	4833247	1	5.77293	2.86549	-0.00892
7462	532718.375	4785247	1	1.14514	-0.36308	-0.76696
7463	544718.375	4791247	1	3.66617	1.08065	-0.90605
7480	535718.375	4770247	1	-0.8833	0.32194	1.29846
7482	502718.375	4840247	1	-0.93639	0.044	-0.70572
7489	541718.375	4781247	1	0.39569	-0.27992	-0.48368
7495	500718.375	4822247	1	1.8804	-0.32165	-0.02388
7512	506718.375	4838247	1	-0.50365	0.94347	-0.99405
7530	535718.375	4836247	1	5.57022	1.80172	0.07732
7532	515718.375	4803247	1	0.33319	0.77606	1.05343
7535	526718.375	4840247	1	1.11265	0.85174	0.17514
7543	481718.375	4832247	1	-0.35613	-0.69094	-1.13631
7556	506718.375	4810247	1	2.33	-0.09488	-1.41039
7561	522718.375	4810247	1	2.22301	-0.3379	-0.77994
7571	529718.375	4775247	1	-0.7585	-0.38571	0.2075
7584	507718.375	4800247	1	0.05547	0.76221	0.49916
7586	495718.375	4801247	1	-0.8643	-0.6553	-0.61572
7592	502718.375	4813247	1	1.56474	0.51761	0.62457
7623	525718.375	4804247	1	0.62998	0.73455	1.23855
7627	504718.375	4803247	1	-0.22203	-0.00147	-0.10044
7629	540718.375	4835247	1	6.12401	1.8782	0.16299
7631	495718.375	4836247	1	-0.65097	-0.493	-1.05885
7643	523764.0353	4777189	1	-1.53276	0.05319	-0.69044
7664	525718.375	4833247	1	5.45979	1.91132	-1.50386
7666	526718.375	4776247	1	-1.22691	0.29647	0.76645
7680	537718.375	4787247	1	0.40575	-0.50985	0.05253
7682	547718.375	4814247	1	-1.65848	0.29784	-0.83536
7688	546718.375	4794247	1	4.52245	0.78196	-1.3759
7690	530718.375	4818247	1	5.6745	1.00807	-0.94094
7702	521718.375	4820247	1	3.45878	0.28921	-0.84766
7713	525718.375	4797247	1	1.97082	0.94253	-0.62155
7722	546718.375	4795247	1	3.87462	0.4845	-0.66356
7727	512794.1976	4786473	1	0.38606	1.06676	0.8488
7728	493718.375	4832247	1	-1.10384	-1.05055	-0.26722
7734	532718.375	4837247	1	4.55813	1.38393	-0.33258
7743	515718.375	4788247	1	0.10472	0.25234	-0.86026
7745	530718.375	4823247	1	7.62864	1.31431	-1.6537
7748	509718.375	4826247	1	1.52747	0.89267	0.01495
7753	518718.375	4824247	1	3.00096	0.76989	-0.25984
7757	512718.375	4813247	1	2.44399	0.01698	-0.55188
7788	518718.375	4809247	1	1.91816	-0.1021	-0.34446
7791	532718.375	4788247	1	2.33502	0.17419	-1.48578
7798	513718.375	4805247	1	0.15239	0.50842	-0.71063
7809	541718.375	4816247	1	2.32229	0.8074	0.01921
7814	478718.375	4833247	1	-0.78356	-0.22341	-1.2429
7817	508718.375	4803247	1	-0.35517	0.18307	-1.06503
7819	505718.375	4793247	1	-0.17957	-0.07453	2.76096
7828	545718.375	4839247	1	3.30947	0.8651	1.66196
7834	525718.375	4820247	1	4.32174	1.43978	-0.80259
7836	543718.375	4794247	1	3.47258	0.28444	-0.63526
7852	530718.375	4813247	1	4.81437	1.17095	-0.77665
7865	523718.375	4784247	1	-0.41418	-0.16464	0.90803
7873	541718.375	4809247	1	0.08338	-0.2076	-0.38603
7874	507718.375	4832247	1	1.13144	-0.49783	-0.88911
7875	504718.375	4831247	1	1.13939	-0.85093	-0.03599
7881	531718.375	4827247	1	7.5586	1.3686	-2.68678
7886	496718.375	4838247	1	0.00308	-0.89701	-0.66475
7890	535718.375	4828247	1	6.35104	0.84445	-2.10025
7894	480718.375	4831247	1	-0.48503	-0.66765	-0.48408
7898	511718.375	4789247	1	-0.19449	0.09923	0.60009
7908	518718.375	4794247	1	-0.58815	0.89089	-0.52891
7914	517718.375	4814247	1	1.90517	-0.22122	-0.55209
7922	510718.375	4839247	1	0.98968	-0.06285	-0.37427
7930	527718.375	4834247	1	5.51963	3.20439	0.12181
7934	510718.375	4832247	1	1.98606	0.79506	-1.07841
7942	522718.375	4822247	1	3.13514	0.0231	-1.5226
7944	502718.375	4814247	1	1.45668	-0.3185	-0.46952
7946	502718.375	4836247	1	-0.07065	-0.19382	1.14402
7948	540718.375	4824247	1	1.90985	0.49164	0.08702
7960	502718.375	4824247	1	0.74815	0.89645	-1.19492
7963	545718.375	4818247	1	0.68673	-0.68058	-0.87094
7968	528718.375	4791247	1	0.80478	0.06035	0.24329
7971	536718.375	4776247	1	0.81343	0.18242	0.79597
7980	528718.375	4820247	1	6.01573	0.70058	-1.66473
7987	492718.375	4831247	1	-0.7106	-0.5943	-0.42643
7988	519718.375	4830247	1	4.31803	0.50769	-1.67168
7997	481718.375	4836247	1	-0.21779	-0.7357	-0.74273
8001	534718.375	4787247	1	1.89963	0.01091	-1.58624
8003	515718.375	4831247	1	2.93593	-0.34117	-1.84613
8004	496718.375	4808247	1	0.71783	0.20496	0.89593
8036	511718.375	4799247	1	1.523	0.57847	1.3274
8038	506718.375	4797247	1	-0.4129	-0.28607	0.6292
8041	534718.375	4771247	1	-0.50917	0.27719	2.29221
8062	541718.375	4821247	1	1.82593	-0.66139	0.56026
8066	542718.375	4827247	1	2.06633	-0.31018	-0.25516
8079	504718.375	4813247	1	2.61229	1.34981	2.17097
8099	525718.375	4835247	1	4.25882	1.56284	-0.69588
8114	539718.375	4779247	1	-0.47537	1.17297	-0.79766
8120	538718.375	4773247	1	-0.16997	-0.1227	0.27778
8129	524718.375	4815247	1	4.46331	0.37238	-1.36049
8137	498718.375	4838247	1	-0.53055	-0.56072	-0.26088
8146	493718.375	4839247	1	1.93814	0.32148	0.16041
8161	541718.375	4785247	1	1.46541	-0.10508	0.892
8164	546718.375	4818247	1	0.79989	-0.53903	-0.75971
8180	546718.375	4815247	1	-0.64692	-0.41962	-1.04852
8182	542718.375	4799247	1	2.90176	1.07899	-0.42435
8185	482718.375	4823247	1	-0.55647	-0.27128	-0.28796
8189	498718.375	4814247	1	0.37611	-1.01259	-1.22727
8191	547718.375	4796247	1	3.53223	0.97639	1.14286
8204	544718.375	4826247	1	0.52201	0.31272	0.90074
8205	494718.375	4805247	1	-0.41846	0.04032	0.38776
8220	485718.375	4827247	1	-0.20461	0.82312	0.21317
8224	542718.375	4824247	1	1.31396	-0.3512	0.94595
8227	515718.375	4812247	1	1.22158	-0.48135	-0.36211
8231	533718.375	4832247	1	8.35361	2.44552	0.38139
8237	516718.375	4818247	1	1.89177	-0.15872	-0.62025
8247	500718.375	4801247	1	-0.47839	0.78023	-0.20453
8251	499718.375	4830247	1	2.63522	0.54455	-1.47209
8262	539718.375	4820247	1	2.45273	-0.42997	0.83998
8264	540718.375	4840247	1	3.67835	0.7204	-0.14305
8279	540718.375	4816247	1	2.82173	0.20757	-0.05209
8282	525718.375	4838247	1	2.62159	0.53893	-1.16998
8285	540718.375	4785247	1	0.69821	0.10774	0.71721
8290	491718.375	4838247	1	1.56328	0.12915	-1.36436
8301	542718.375	4807247	1	1.26786	-0.11424	-0.79972
8307	534718.375	4829247	1	7.35409	1.55561	-1.56391
8309	542718.375	4776247	1	-0.72231	0.35965	-0.24978
8314	493718.375	4828247	1	0.3	0.05715	0.49446
8320	536718.375	4811247	1	1.25764	0.11525	-0.18703
8321	542718.375	4777247	1	-0.634	0.23193	0.63423
8322	536718.375	4806247	1	0.58103	1.88752	-1.05602
8332	543718.375	4804247	1	2.02064	0.5865	0.15671
8333	505718.375	4830247	1	1.18407	-0.45474	-0.74856
8334	547718.375	4783247	1	1.01274	0.36696	1.0135
8337	494718.375	4797247	1	-1.59494	-0.10348	-0.98412
8348	475864.8503	4835255	1	-1.11529	-0.42999	1.19948
8351	508718.375	4825247	1	1.07204	-0.26908	1.00273
8357	536718.375	4835247	1	6.49853	2.32204	0.21789
8358	499718.375	4836247	1	0.43703	-0.61557	-0.86896
8363	509718.375	4800247	1	0.61077	-0.0235	1.00697
8364	509718.375	4792247	1	-0.53063	0.05641	2.05347
8372	539718.375	4785247	1	0.47637	0.36572	0.15838
8383	502718.375	4809247	1	1.33955	-0.54704	-0.00264
8419	543718.375	4837247	1	3.80519	1.23225	1.16797
8456	523718.375	4814247	1	4.25583	0.406	-1.17856
8463	497718.375	4825247	1	0.89505	0.24744	0.06519
8481	526718.375	4816247	1	5.23592	0.68159	-1.14825
8483	492718.375	4835247	1	-0.33634	-0.98743	-0.46112
8489	532718.375	4816247	1	4.20499	0.1704	-1.41765
8499	479718.375	4834247	1	-0.55966	-0.55097	-0.31389
8515	521718.375	4812247	1	2.65328	0.08793	0.25387
8517	511718.375	4835247	1	1.91493	0.14431	-1.13497
8523	540718.375	4797247	1	1.37183	1.61877	0.68991
8529	521718.375	4834247	1	3.626	0.80236	-1.48425
8536	497718.375	4832247	1	1.50927	0.94601	-1.12435
8538	530718.375	4776247	1	-1.13464	0.20762	-0.22837
8543	489718.375	4827247	1	-0.45197	-0.35314	-0.21622
8546	518718.375	4829247	1	4.67126	0.59189	-1.6178
8555	542718.375	4840247	1	3.52772	0.6564	-1.7789
8561	500718.375	4817247	1	1.5633	0.99125	0.8064
8564	507718.375	4805247	1	0.73906	-0.30371	0.24959
8574	505718.375	4803247	1	-0.49998	0.48327	-0.2715
8602	514718.375	4839247	1	0.88132	-0.60185	-0.59184
8611	529718.375	4782247	1	-0.29132	0.16783	0.2719
8617	488718.375	4835247	1	0.25627	-0.17978	-0.91427
8618	523718.375	4808247	1	1.42509	-0.48863	-0.0082
8624	512718.375	4806247	1	0.47997	-0.12713	-0.45944
8635	533718.375	4803247	1	0.16339	-0.4493	-0.80116
8643	505718.375	4833247	1	0.25977	-0.20635	-0.25731
8657	534718.375	4818247	1	3.50145	0.29539	-0.05946
8667	493718.375	4820247	1	0.753	0.73811	0.51623
8673	528718.375	4787247	1	-0.57967	0.81036	0.27582
8676	520718.375	4815247	1	2.68294	0.30699	-0.36828
8678	524718.375	4793247	1	1.39408	-0.11013	-0.64968
8680	505718.375	4801247	1	-0.64082	0.87272	0.38686
8682	478718.375	4836247	1	-1.04445	-0.33114	0.04031
8684	512718.375	4819247	1	2.05517	-0.00734	-1.08748
8696	511718.375	4810247	1	1.65505	-0.29244	0.83938
8697	537718.375	4786247	1	-0.2123	-0.9995	-1.02614
8698	502718.375	4810247	1	1.67915	0.13733	0.67856
8701	491718.375	4825247	1	-0.21813	0.0089	0.73908
8712	544718.375	4820247	1	0.18333	0.95779	-0.59681
8713	511718.375	4804247	1	-0.19819	-0.37969	-0.38865
8718	493718.375	4833247	1	-0.80216	-0.73937	-0.90039
8719	532718.375	4817247	1	4.47854	0.05401	-1.24368
8722	491718.375	4828247	1	-1.0587	-0.70338	-0.42098
8732	509718.375	4806247	1	0.26559	0.19722	0.6322
8733	517718.375	4787247	1	-0.16428	-0.37834	-1.18743
8755	513718.375	4826247	1	3.36213	-0.06786	-1.43475
8757	494718.375	4812247	1	-0.0247	-0.24354	-0.01642
8762	497718.375	4818247	1	2.35254	0.66546	0.3315
8763	528718.375	4818247	1	6.08064	1.75213	-0.36815
8768	505718.375	4809247	1	2.12642	-0.11567	0.43447
8773	493021.7872	4808291	1	-0.28326	0.60838	0.05669
8781	547718.375	4840247	1	2.2165	0.84628	1.202
8793	489718.375	4830247	1	0.22421	-1.03694	0.987
8794	508718.375	4806247	1	0.55804	0.63012	0.38019
8800	541718.375	4827247	1	2.91657	-0.26594	0.87526
8810	534718.375	4779247	1	0.83596	0.56386	1.01829
8812	533718.375	4811247	1	3.03224	-0.53339	-1.34611
8818	516718.375	4816247	1	1.89006	-0.65173	0.26891
8824	509718.375	4790247	1	-0.62669	-0.37346	0.98738
8830	538718.375	4799247	1	0.92594	-0.2377	-0.5334
8834	526718.375	4815247	1	5.29704	0.5413	-1.42479
8836	506718.375	4809247	1	2.26267	0.45803	-0.11255
8843	523718.375	4822247	1	3.66553	-0.24958	-1.51269
8847	525718.375	4778247	1	-1.40783	-0.65442	0.61226
8848	533718.375	4792247	1	1.67367	-0.13822	-0.65373
8850	519718.375	4795247	1	-0.08162	1.04703	-0.73016
8858	510718.375	4840247	1	0.56417	-0.87213	-0.15216
8860	509718.375	4814247	1	3.01426	0.20896	-1.13162
8864	516718.375	4812247	1	0.90337	-0.31943	-0.92918
8877	528718.375	4821247	1	6.13541	1.81946	-1.57962
8878	543718.375	4811247	1	-0.20894	0.03631	-0.49455
8893	534718.375	4802247	1	0.82264	-0.45859	-0.46936
8896	513718.375	4799247	1	2.5099	0.92425	0.53365
8899	513718.375	4831247	1	3.05533	0.60883	-0.91972
8901	506718.375	4813247	1	2.86364	0.65307	1.0167
8904	542718.375	4792247	1	3.03292	0.87651	-0.47579
8906	531718.375	4784247	1	0.27902	0.29733	-0.39391
8911	545718.375	4806247	1	2.22727	0.88085	1.34995
8920	501718.375	4807247	1	1.81	1.00782	0.5851
8922	530718.375	4817247	1	5.42672	0.95255	-1.64222
8925	492875.5762	4797067	1	-1.67655	0.46345	-1.08642
8940	501718.375	4797247	1	-0.72324	0.6236	1.52259
8947	532718.375	4827247	1	7.08396	1.70932	-1.92672
8948	536718.375	4816247	1	2.3751	0.40336	0.2064
8957	515718.375	4825247	1	3.72849	0.44068	-1.23715
8961	509718.375	4799247	1	0.57956	0.35764	1.93739
8969	543718.375	4820247	1	0.58547	-0.05542	-0.47941
8973	495718.375	4797247	1	-1.26106	-0.13839	-0.31884
8987	517718.375	4815247	1	2.12342	-0.50709	-0.03215
8992	489718.375	4839247	1	0.84874	0.14752	-0.65185
8996	514718.375	4832247	1	2.54349	0.11766	-1.60723
9004	509718.375	4804247	1	-0.30805	-0.0881	-1.04884
9027	483718.375	4839247	1	0.1382	0.00733	1.39393
9043	498718.375	4805247	1	0.42396	1.40128	0.45126
9048	542718.375	4803247	1	2.19951	0.8139	-0.801
9049	476097.6662	4828271	1	-1.38946	-0.35102	0.28201
9051	518718.375	4813247	1	1.41351	-0.76029	-1.63856
9078	483718.375	4821247	1	-0.61484	-0.33644	0.19715
9103	515718.375	4786247	1	-0.35613	0.65997	0.69604
9108	541718.375	4804247	1	2.10765	0.14732	-0.7451
9116	497718.375	4801247	1	-0.75084	0.35694	0.90063
9122	483718.375	4833247	1	-0.21328	0.16495	-0.59685
9126	538718.375	4814247	1	1.65025	0.66508	0.89084
9129	493718.375	4810247	1	-0.5134	-0.34023	-0.38234
9137	542718.375	4782247	1	1.14456	-0.53002	-0.78776
9138	523718.375	4782247	1	-1.24758	-0.88177	-0.10418
9151	526718.375	4794247	1	1.98225	-0.21885	-0.00609
9154	502718.375	4826247	1	1.0798	0.74919	-0.19148
9160	532718.375	4792247	1	2.10297	0.28119	0.12637
9168	516718.375	4832247	1	2.74822	-0.12344	-1.15863
9169	547718.375	4834247	1	1.09581	0.47742	1.00995
9179	517718.375	4834247	1	2.27393	-0.06074	-0.85723
9180	546718.375	4793247	1	4.82119	1.1144	-1.76531
9196	505718.375	4819247	1	1.33777	-0.59484	-0.87151
9202	498718.375	4797247	1	-0.8195	0.13952	1.19444
9204	498718.375	4831247	1	2.19861	0.33416	-1.18127
9208	480718.375	4828247	1	-0.87823	-0.49584	-1.09236
9211	512718.375	4830247	1	2.60013	0.39687	-1.3699
9220	514718.375	4818247	1	1.55947	0.47631	-0.74066
9227	534718.375	4782247	1	0.59873	0.41268	0.50718
9231	532718.375	4774247	1	-0.4896	-0.08036	0.12155
9250	506718.375	4806247	1	1.5124	0.63002	1.10334
9256	539718.375	4821247	1	2.50568	-0.76921	-0.42982
9257	512718.375	4833247	1	2.72945	0.46976	-0.64057
9263	547718.375	4797247	1	2.89379	1.08785	1.93481
9265	535718.375	4799247	1	1.4962	0.21923	-0.51761
9268	501718.375	4834247	1	0.6066	-0.81139	-0.0775
9269	538718.375	4821247	1	2.37609	-0.15283	-0.04326
9289	530718.375	4837247	1	4.41007	0.85753	0.00049
9295	504718.375	4825247	1	0.74566	0.30634	-0.05579
9297	518718.375	4808247	1	2.07998	-0.64068	-1.18737
9299	539718.375	4787247	1	-0.07209	-0.06289	-0.76212
9310	535718.375	4777247	1	0.08081	-0.45214	-0.73791
9316	509718.375	4811247	1	1.95524	0.1214	0.01917
9318	493718.375	4827247	1	0.83488	-0.18492	-0.28828
9332	515718.375	4792247	1	1.14647	0.27763	-0.13579
9336	528718.375	4807247	1	1.80058	-0.1486	-0.72005
9345	532718.375	4775247	1	-0.07373	-0.27945	-0.22011
9348	512718.375	4794247	1	1.08115	-0.24245	-0.71492
9380	517718.375	4820247	1	2.36092	-0.76816	-0.14199
9390	534718.375	4830247	1	7.45311	1.88029	-1.63251
9401	544718.375	4782247	1	0.92543	-0.57656	-0.54058
9405	547718.375	4824247	1	-0.05095	-0.04895	-0.1567
9406	502718.375	4817247	1	1.39441	0.22368	0.30922
9412	477718.375	4834247	1	-1.00056	0.32171	0.62076
9430	514718.375	4804247	1	-0.04266	0.98308	0.25249
9437	528718.375	4816247	1	5.70434	0.5913	-1.92131
9442	542718.375	4773247	1	-0.19295	0.39354	-0.33697
9444	536718.375	4784247	1	0.91124	-0.14558	-0.30946
9455	512718.375	4824247	1	2.80322	0.0081	-0.78357
9473	538718.375	4829247	1	5.26268	0.5745	-0.72063
9496	526718.375	4777247	1	-1.07721	0.12938	1.47137
9504	529718.375	4808247	1	1.81296	0.71772	0.14848
9511	523718.375	4801247	1	0.87118	-0.2149	0.1257
9519	533718.375	4807247	1	1.35962	-0.50667	-0.04884
9523	522718.375	4789247	1	1.37618	-0.2539	0.53773
9532	522718.375	4825247	1	3.41613	-0.03754	-0.58348
9534	491718.375	4823247	1	0.26299	-0.84692	-0.259
9541	487718.375	4822247	1	-0.70878	-0.79396	-0.90832
9548	491718.375	4840247	1	1.70133	-0.37997	-0.22875
9553	526718.375	4782247	1	-0.6599	-0.44544	0.75361
9565	538718.375	4797247	1	0.02132	-0.48907	-0.75241
9567	520718.375	4801247	1	0.62178	-0.41737	-0.08481
9574	539718.375	4800247	1	1.28288	-0.52524	-1.18879
9575	519718.375	4785247	1	0.19953	-0.58913	-0.4279
9588	546718.375	4775247	1	-0.14082	0.42384	0.11895
9593	530718.375	4826247	1	7.28363	1.59806	-2.48744
9596	544718.375	4822247	1	0.36577	0.64891	-0.53392
9602	499718.375	4828247	1	1.59731	-0.21309	-0.70127
9625	509718.375	4793247	1	-0.66775	0.19429	1.56911
9628	526718.375	4785247	1	-0.67523	-0.81709	-0.34902
9633	479718.375	4837247	1	-0.92176	-0.68532	0.28659
9637	485718.375	4828247	1	-0.43431	0.72431	-0.93178
9653	517718.375	4830247	1	3.59206	0.84692	-1.44685
9655	495718.375	4832247	1	0.89269	-0.29499	-0.74617
9665	488718.375	4832247	1	0.64383	-0.75569	0.70707
9671	537718.375	4801247	1	0.27503	-0.16246	-0.33959
9678	516718.375	4805247	1	-0.03814	-0.38304	-0.84706
9681	498726.7469	4793256	1	-1.511	-0.04634	-0.75329
9689	524718.375	4830247	1	5.52727	1.68025	-1.00998
9702	504718.375	4834247	1	0.14549	-0.24283	1.21951
9736	508718.375	4833247	1	1.55997	-0.41051	-0.57799
9740	492894.0461	4805014	1	-0.52649	0.15582	0.06558
9742	543718.375	4818247	1	0.83329	-0.76935	-0.14085
9766	543718.375	4835247	1	4.41252	0.21699	1.37978
9775	542718.375	4826247	1	1.92303	1.09216	1.28088
9779	519718.375	4811247	1	2.18015	-0.50408	-0.9798
9788	492021.2423	4796828	1	-1.73109	1.02532	-0.96585
9790	539718.375	4831247	1	5.62034	0.57919	0.79229
9791	530718.375	4777247	1	-0.63005	-0.12209	0.66735
9814	528718.375	4794247	1	1.79468	0.01898	-0.57676
9822	508718.375	4813247	1	2.59861	0.3131	-0.22837
9830	482718.375	4838247	1	0.29926	-0.45105	0.43251
9836	542718.375	4798247	1	3.07914	1.57269	0.62499
9845	538718.375	4784247	1	0.41836	-0.07905	0.49217
9850	531718.375	4809247	1	2.75613	-0.12692	0.32123
9852	540718.375	4790247	1	1.00484	0.3306	0.67405
9858	515718.375	4834247	1	2.09248	-0.38242	-0.71715
9862	494718.375	4823247	1	1.38306	0.21491	-0.4488
9864	534718.375	4816247	1	3.25496	-0.04922	-1.22201
9881	475985.3002	4831267	1	-1.13518	-0.35007	-0.315
9889	541718.375	4772247	1	-0.2643	0.17708	0.89137
9892	531718.375	4825247	1	7.58419	1.56375	-2.23435
9895	528718.375	4840247	1	1.7858	1.13075	1.23473
9896	530718.375	4780247	1	-0.12821	0.14733	0.5891
9909	510718.375	4791247	1	-0.20914	-0.68554	2.26136
9914	498718.375	4824247	1	0.83607	0.56216	0.16091
9916	479718.375	4827247	1	-0.73739	-0.7932	0.03136
9918	514718.375	4786247	1	-0.57318	1.28176	-0.38831
9920	527718.375	4781247	1	-0.37309	-0.5373	1.24541
9923	504764.0138	4790331	1	-1.15577	-0.70351	0.92613
9927	537718.375	4799247	1	0.55821	0.09456	0.53327
9934	502718.375	4812247	1	1.8712	0.68048	1.85151
9947	511718.375	4817247	1	2.64365	-0.07506	-0.22985
9957	536718.375	4796247	1	-0.35465	-0.0528	-0.38695
9971	526718.375	4790247	1	0.25849	-0.64819	-0.40534
9981	490718.375	4835247	1	0.30293	-0.4144	-0.26807
9987	506718.375	4811247	1	2.45129	-0.29752	-1.20167
9993	512718.375	4823247	1	2.4404	-0.03312	-0.972
10008	530718.375	4783247	1	-0.2146	-0.05618	-0.04175
10015	531718.375	4807247	1	1.80685	0.09098	0.99379
10016	516117.2412	4784700	1	-0.53361	0.00668	-0.26164
10022	497718.375	4811247	1	-0.00686	-0.16057	0.34692
10030	480718.375	4836247	1	-0.68596	-0.75373	-0.89543
10032	542718.375	4833247	1	4.44534	1.06641	2.59863
10034	515718.375	4800247	1	1.71523	0.66174	0.99115
10036	520718.375	4796247	1	0.80355	0.02779	-0.12168
10037	531718.375	4836247	1	5.24006	1.55031	-0.79653
10050	512718.375	4826247	1	2.76162	-0.0942	-1.31372
10063	546718.375	4823247	1	-0.09629	-0.57435	0.53764
10073	533718.375	4815247	1	3.66474	0.15922	-0.91182
10079	514718.375	4801247	1	1.47909	1.20759	2.38962
10090	526718.375	4806247	1	1.08175	0.94443	0.26834
10104	499718.375	4840247	1	-0.4542	-0.3044	-0.62662
10110	526718.375	4799247	1	1.38006	0.12109	0.41177
10113	502718.375	4820247	1	2.07142	0.25704	0.32476
10119	495718.375	4820247	1	1.61406	0.28469	-0.57049
10123	543718.375	4786247	1	2.21362	0.74536	-0.21865
10147	535718.375	4773247	1	0.3475	-0.53381	-0.96425
10148	482718.375	4824247	1	-0.53379	0.2873	-0.47179
10153	536718.375	4822247	1	3.82324	-0.14376	-1.88998
10155	507718.375	4814247	1	2.78808	0.94577	0.36344
10163	524748.934	4774290	1	-1.47909	-0.89255	0.12589
10179	528718.375	4774247	1	-0.84184	-0.49415	-0.81297
10182	537718.375	4789247	1	-0.0761	-0.87165	-0.52325
10187	534718.375	4783247	1	0.7836	0.29547	-0.73914
10190	544718.375	4819247	1	0.48017	0.02314	-0.51463
10192	536718.375	4820247	1	3.30785	0.33892	0.23374
10216	539718.375	4798247	1	0.85605	0.45712	-0.91185
10253	515718.375	4822247	1	2.69661	-0.82401	-1.43061
10262	523718.375	4823247	1	3.80461	-0.2232	-1.34059
10282	506718.375	4820247	1	1.41793	0.29974	-0.27531
10290	503718.375	4797247	1	-0.67915	-0.92641	-0.07462
10310	499718.375	4816247	1	1.50643	0.38514	0.74466
10320	479718.375	4831247	1	-0.78418	-0.68632	-1.3219
10341	531718.375	4808247	1	2.44421	0.37371	1.60948
10347	516718.375	4807247	1	1.54083	-0.34458	-0.59711
10349	526718.375	4795247	1	2.19313	0.77204	1.02989
10352	513718.375	4839247	1	0.98177	-0.71507	-1.31877
10360	524718.375	4790247	1	1.33583	0.11996	0.62965
10369	526718.375	4798247	1	1.72504	0.35915	0.15267
10371	513718.375	4808247	1	0.59161	-0.72223	-0.85045
10372	521718.375	4784247	1	-0.48841	-0.35145	-0.22653
10379	487718.375	4827247	1	-0.34831	0.0655	-0.53234
10382	539718.375	4839247	1	5.13719	1.14743	0.1023
10403	545718.375	4815247	1	0.00643	0.54734	-1.05166
10410	516718.375	4840247	1	-0.26585	0.81478	-0.84148
10411	483698.1206	4819534	1	-0.7629	-0.75873	-0.39152
10412	538718.375	4787247	1	0.15248	-0.20533	0.17799
10417	525718.375	4798247	1	1.94272	0.19838	-0.51965
10438	492718.375	4828247	1	-0.39028	-0.57066	-0.14468
10443	496718.375	4810247	1	-0.03949	-0.3772	-0.71171
10446	533718.375	4794247	1	0.90668	-0.12054	-0.51837
10447	487718.375	4832247	1	0.71585	-0.89867	1.01347
10449	540718.375	4788247	1	0.60081	-0.0726	0.13958
10455	532718.375	4798247	1	2.00499	0.08123	-1.29273
10457	517718.375	4801247	1	0.49857	-0.41945	-0.20266
10465	482718.375	4831247	1	-0.34614	0.04942	0.14981
10479	482115.3396	4821292	1	-0.96832	0.13551	-0.29428
10483	546718.375	4791247	1	4.0352	1.34806	-0.71297
10487	506718.375	4794247	1	-0.47036	-0.72225	2.1882
10489	540718.375	4800247	1	1.9961	-0.03902	-0.92343
10497	511718.375	4838247	1	0.82801	-0.25826	-0.87002
10507	493718.375	4816247	1	0.72381	0.72123	0.6113
10515	536718.375	4814247	1	2.33562	0.24437	-0.185
10526	543718.375	4803247	1	1.67859	-0.0456	-1.24962
10533	545718.375	4833247	1	2.49865	0.16886	2.09187
10559	535718.375	4825247	1	5.41594	0.32542	-1.50629
10566	493718.375	4837247	1	0.5564	-0.09613	-0.66955
10584	517718.375	4810247	1	1.93719	-0.68726	-0.81694
10590	514718.375	4814247	1	2.23359	0.01681	-0.14401
10598	497718.375	4821247	1	1.77992	0.05749	-1.18279
10600	544718.375	4799247	1	2.48644	0.08093	-1.10962
10603	535718.375	4840247	1	3.57649	0.52654	-0.79639
10615	477718.375	4838247	1	-1.16432	1.28625	-1.06662
10621	507718.375	4839247	1	0.17367	-0.61164	-0.26058
10649	502718.375	4823247	1	1.24977	-0.04905	-0.69404
10651	538718.375	4837247	1	6.11279	1.34222	-1.23712
10652	494718.375	4818247	1	1.0423	1.27552	-1.1342
10668	541718.375	4810247	1	0.02961	-0.45579	-1.02483
10672	504718.375	4804247	1	0.48465	0.25108	0.99926
10676	502718.375	4828247	1	1.13466	1.91633	-1.11845
10680	525718.375	4828247	1	6.0076	1.40063	-0.9103
10681	545718.375	4781247	1	0.88349	0.37832	0.19443
10683	508776.0704	4788404	1	-0.25723	0.19812	-0.34117
10684	524730.0613	4781261	1	-1.63711	-0.08879	-0.98551
10697	522718.375	4786247	1	-0.59458	0.19496	1.36897
10698	520718.375	4791247	1	0.96539	-0.43784	-0.67913
10701	539718.375	4791247	1	1.09555	0.23143	-0.77007
10708	533718.375	4776247	1	-0.0755	-0.29965	-0.40596
10710	545718.375	4794247	1	4.4911	1.11827	-1.42213
10712	540718.375	4806247	1	0.9285	0.26181	0.06285
10721	535718.375	4812247	1	2.01656	0.11414	0.07977
10725	525718.375	4836247	1	3.9769	0.95242	-1.00981
10736	504718.375	4791247	1	-1.20468	0.06335	1.59974
10773	492718.375	4829247	1	-0.79724	-0.74997	-1.10345
10774	524718.375	4817247	1	3.73801	0.75454	-1.38166
10777	503718.375	4823247	1	1.24872	-0.28834	0.2183
10782	536718.375	4787247	1	0.74711	0.20155	0.29985
10783	514718.375	4838247	1	1.34669	-0.10147	-1.13613
10786	527718.375	4816247	1	5.51186	1.07077	-1.65775
10788	523073.7987	4779026	1	-1.46337	-0.75344	-1.05344
10791	524718.375	4775247	1	-1.51374	-0.19538	-0.23671
10799	494718.375	4800247	1	-0.97102	0.01901	-0.37661
10809	547718.375	4788247	1	3.06327	1.18937	0.86518
10823	536718.375	4821247	1	3.33024	0.25065	-0.95353
10829	544718.375	4811247	1	-0.3159	-0.1438	0.09921
10836	492724.2429	4815250	1	0.46802	0.12128	1.38077
10841	546718.375	4797247	1	2.97399	1.08248	0.89409
10846	527718.375	4797247	1	2.44737	-0.01689	0.93907
10853	533718.375	4804247	1	-0.00485	-0.68956	-0.56529
10873	527718.375	4795247	1	2.045	0.38168	0.15667
10883	494718.375	4803247	1	-0.68149	0.54756	1.33144
10895	535718.375	4795247	1	-0.20682	0.38261	0.14324
10908	511718.375	4826247	1	2.18148	-0.38802	-1.15545
10916	484718.375	4828247	1	-0.30691	0.92941	-0.8055
10925	483718.375	4835247	1	-0.04748	0.00857	0.31588
10931	504718.375	4814247	1	2.33569	0.87822	1.3117
10942	501718.375	4821247	1	2.11882	0.02667	-0.10961
10947	504718.375	4840247	1	-0.91725	-0.86159	-0.99652
10951	547718.375	4837247	1	1.46497	1.07903	0.66272
10958	545718.375	4808247	1	1.22664	0.06395	1.43513
10967	500718.375	4811247	1	0.53899	-0.1029	0.32352
10977	501718.375	4795247	1	-0.86251	-0.44058	-0.01761
10979	539718.375	4835247	1	6.70608	2.02284	-0.24491
10990	489718.375	4838247	1	0.7248	0.20206	-0.20601
11002	529718.375	4786247	1	0.54475	0.28424	-0.1701
11007	534718.375	4791247	1	0.90383	-0.17233	-0.75589
11017	541718.375	4807247	1	0.80302	-0.57432	-1.07262
11020	518718.375	4836247	1	2.29249	0.67405	-0.96195
11032	523718.375	4795247	1	1.49308	-0.17205	-0.19591
11033	495718.375	4835247	1	-0.1675	-0.23761	-0.19235
11037	507718.375	4818247	1	1.04806	-0.69459	-1.55709
11042	527718.375	4821247	1	5.50378	1.4805	-2.32141
11051	498718.375	4837247	1	-0.86719	-0.23381	-0.57516
11054	538718.375	4783247	1	-0.03346	-0.8452	-0.24293
11060	543718.375	4793247	1	3.88573	0.56773	-0.32391
11078	495718.375	4811247	1	0.2894	-0.35192	0.04727
11079	517718.375	4822247	1	2.295	0.12849	-1.21811
11101	513718.375	4835247	1	1.95162	0.70537	-0.60106
11114	532718.375	4813247	1	4.43625	1.02178	-0.56997
11117	515718.375	4815247	1	1.82691	-0.1689	-0.02336
11134	501718.375	4840247	1	-0.71481	-0.27066	-0.70116
11136	508718.375	4802247	1	-0.25116	-0.43404	-0.22864
11150	492946.6806	4810261	1	-0.79716	0.13707	0.01246
11159	491718.375	4829247	1	-1.08362	-0.63737	-0.63787
11171	534718.375	4796247	1	0.58204	-0.32112	-0.8495
11173	494718.375	4798247	1	-1.07217	-0.8411	-0.53307
11174	517718.375	4823247	1	2.84384	-0.17845	-0.45395
11183	499718.375	4810247	1	0.29442	0.23601	1.20666
11192	518718.375	4840247	1	0.33689	-0.21084	-0.64179
11196	497718.375	4826247	1	1.27564	-0.47562	-1.37129
11201	535749.4984	4769291	1	-1.11488	-0.46709	-0.04802
11209	477718.375	4839247	1	-1.10413	0.20305	-0.59451
11214	533718.375	4810247	1	2.07977	-0.30178	-0.49047
11220	515718.375	4835247	1	1.96059	0.40171	-0.31985
11228	535718.375	4775247	1	0.97807	0.37799	-0.38851
11237	534718.375	4777247	1	-0.19889	-0.4735	-1.19098
11238	487718.375	4825247	1	0.23246	0.16057	0.1257
11254	522718.375	4809247	1	1.62336	-0.0441	-1.06827
11266	541718.375	4789247	1	1.36434	-0.30048	0.3799
11277	542718.375	4815247	1	1.59478	0.18015	-0.22623
11288	526718.375	4831247	1	6.25658	2.01033	-0.66524
11291	530718.375	4774247	1	-0.91609	0.20208	0.005
11304	520718.375	4819247	1	3.00176	0.06184	-0.92348
11307	533718.375	4838247	1	4.07187	1.13842	0.41993
11309	512718.375	4829247	1	2.85328	0.35905	-0.45017
11311	526718.375	4835247	1	4.47136	2.00835	-1.47414
11313	500718.375	4829247	1	2.17546	0.28008	-0.08259
11326	510718.375	4800247	1	0.84568	0.60681	0.77109
11330	535718.375	4816247	1	2.79817	0.11991	-0.74738
11342	507718.375	4833247	1	0.7989	-0.23754	-1.13957
11352	540718.375	4830247	1	4.7372	1.61816	0.40012
11353	531718.375	4778247	1	0.134	2.00E-05	0.43894
11356	477718.375	4833247	1	-0.70688	0.42249	0.15877
11360	530718.375	4778247	1	-0.20635	-0.66179	-0.69423
11368	547718.375	4829247	1	1.00981	0.38225	1.128
11373	507718.375	4838247	1	0.32428	0.02856	-0.27512
11376	544718.375	4834247	1	3.69445	1.17744	3.98306
11385	494718.375	4837247	1	0.32575	-0.3292	-0.7305
11408	522718.375	4797247	1	2.00847	0.11239	-0.26729
11410	540718.375	4832247	1	5.58036	1.22359	1.36747
11431	523718.375	4833247	1	5.25268	1.57772	-1.0444
11435	539718.375	4786247	1	-0.37538	0.3423	-0.72077
11450	513739.6767	4786270	1	-0.3021	1.91844	0.01789
11456	543718.375	4831247	1	3.24399	1.96663	1.99109
11458	537718.375	4837247	1	5.80191	1.21872	-1.62354
11459	528718.375	4813247	1	5.09098	0.24507	-2.04644
11461	545718.375	4775247	1	-0.16366	-0.43684	0.1793
11470	523718.375	4793247	1	1.53226	-0.52303	-0.60208
11473	529718.375	4773247	1	-0.80521	-0.67365	0.52839
11477	541718.375	4801247	1	2.55905	0.40434	-1.1326
11478	492718.375	4827247	1	0.23852	-0.36643	-0.42383
11486	503718.375	4833247	1	0.0959	-0.48413	-0.1793
11495	516718.375	4793247	1	0.47112	-0.87706	-0.97487
11503	537718.375	4776247	1	0.78165	0.77477	0.50951
11509	478711.1768	4824423	1	-1.22988	0.82306	-0.47388
11518	546718.375	4826247	1	0.68977	-0.30375	-0.27632
11538	491718.375	4832247	1	-0.22446	0.07662	0.49716
11543	507718.375	4822247	1	1.01005	-1.08913	-1.05621
11546	539718.375	4826247	1	3.81923	-0.05282	-0.7849
11555	480718.375	4837247	1	-0.45461	-0.66691	-0.13755
11561	513718.375	4810247	1	0.74374	-0.32677	-0.53606
11563	525718.375	4788247	1	0.23217	0.61568	0.73305
11580	500718.375	4808247	1	0.75017	0.76067	-0.96394
11587	521774.2501	4782389	1	-0.85933	-0.76603	-0.14165
11588	534718.375	4805247	1	0.28068	0.03751	-1.22885
11606	513718.375	4830247	1	2.80344	0.58198	-1.14223
11607	531718.375	4817247	1	5.0801	0.62101	-1.95673
11619	539718.375	4827247	1	4.33688	0.28256	-0.226
11626	537718.375	4793247	1	0.54232	-0.17366	-0.1821
11631	544718.375	4808247	1	1.15827	0.79586	1.36362
11643	521718.375	4790247	1	1.9444	0.23756	-0.51707
11646	519718.375	4803247	1	0.24016	-0.70653	0.23068
11648	531718.375	4810247	1	3.20959	0.07592	-0.11256
11652	546718.375	4786247	1	2.58487	0.35376	-0.76778
11665	523718.375	4825247	1	4.17662	0.06446	-0.47301
11666	510718.375	4830247	1	2.26101	0.00701	-0.60614
11671	508718.375	4832247	1	1.37748	-0.30629	-0.95064
11680	511718.375	4822247	1	1.89305	0.24726	-0.38116
11681	508718.375	4838247	1	0.52671	-0.43988	-0.92898
11684	547718.375	4800247	1	0.48879	0.20708	-0.02703
11693	489718.375	4833247	1	0.37845	-0.53844	-0.00726
11695	521718.375	4815247	1	2.97661	0.35146	-0.79537
11706	498718.375	4823247	1	0.84619	0.65865	0.52081
11712	507718.375	4802247	1	-0.58328	0.04234	-0.70636
11718	517718.375	4825247	1	3.65779	0.47514	-0.65385
11726	532718.375	4793247	1	1.69723	-0.34348	-0.72918
11732	540718.375	4795247	1	1.91974	0.25595	-0.39989
11743	542718.375	4820247	1	0.98176	-1.09957	-0.07177
11757	516718.375	4808247	1	2.37777	0.25638	0.56972
11763	546718.375	4806247	1	2.11047	1.63112	2.29189
11767	494718.375	4838247	1	0.91751	0.29398	-0.43013
11782	541718.375	4791247	1	1.65258	0.92473	-0.80221
11784	510718.375	4808247	1	1.08837	0.65605	-0.91096
11788	495718.375	4830247	1	0.88118	-0.28984	-1.13487
11789	508718.375	4820247	1	1.74818	-0.97238	0.25889
11800	514718.375	4805247	1	-0.24354	0.7063	-0.55312
11807	501718.375	4819247	1	2.12809	-0.1377	-0.58312
11809	539718.375	4774247	1	-0.53699	0.67705	-0.39115
11816	538718.375	4836247	1	6.63928	1.28306	-1.88528
11818	540603.9413	4768442	1	-1.32295	-0.05976	-0.34265
11840	535718.375	4772247	1	0.12846	0.05072	0.63296
11844	530718.375	4822247	1	7.0902	1.13282	-0.91833
11849	497718.375	4812247	1	0.08174	0.02315	-0.27096
11850	542718.375	4836247	1	4.87339	1.09048	-0.35218
11853	545718.375	4773247	1	-0.51259	-0.70515	-0.15967
11855	505718.375	4837247	1	0.08649	1.60144	-0.73868
11856	537718.375	4812247	1	0.61721	-0.06006	0.27058
11868	496718.375	4839247	1	0.91692	-0.35696	0.66645
11884	524718.375	4798247	1	1.92844	0.08689	-0.8427
11888	527718.375	4832247	1	6.51798	2.58604	0.14873
11891	493718.375	4822247	1	0.93386	0.25177	-0.15223
11902	547718.375	4820247	1	0.36448	-0.92747	-0.93905
11906	503718.375	4835247	1	0.04718	-0.61278	0.96381
11921	512718.375	4818247	1	1.81984	0.40778	0.10163
11927	511718.375	4809247	1	1.08528	0.1068	0.42226
11934	524718.375	4821247	1	4.11119	0.49946	-1.56457
11946	537718.375	4826247	1	4.72419	0.93485	-0.59705
11958	492718.375	4839247	1	1.88534	0.1167	-1.21838
11968	532718.375	4825247	1	6.99358	1.69682	-1.92734
11978	544718.375	4784247	1	1.05007	0.49964	0.52342
11996	533718.375	4809247	1	1.84465	-0.14972	-0.79846
11997	529718.375	4800247	1	1.17461	0.42755	0.08921
12008	518718.375	4839247	1	0.81725	-0.52232	0.24901
12012	519718.375	4784247	1	0.05225	-0.9005	-1.10171
12015	505718.375	4799247	1	-0.3826	0.74208	0.62065
12022	508718.375	4797247	1	0.07109	-0.87878	-0.04779
12025	532718.375	4834247	1	6.30913	1.16898	-0.65629
12028	545718.375	4803247	1	0.79829	-0.41442	-0.79864
12040	539718.375	4802247	1	1.49467	-0.23252	-0.16874
12058	504718.375	4829247	1	1.42326	0.00941	-0.71902
12061	535718.375	4800247	1	1.0749	0.40026	-0.56012
12069	476718.375	4839247	1	-0.88246	-0.93761	-1.18884
12071	540718.375	4787247	1	0.445	-0.00132	0.28663
12080	532718.375	4811247	1	3.76818	0.2871	-0.65222
12111	528718.375	4823247	1	6.40224	0.72768	-2.44737
12119	511718.375	4824247	1	2.33434	-0.95677	-1.47297
12125	517718.375	4798247	1	0.97701	0.67869	-0.65854
12130	544718.375	4812247	1	-0.19171	-0.49077	0.51853
12136	525718.375	4825247	1	5.28975	0.15798	-2.13551
12150	527718.375	4800247	1	1.25986	-0.15677	-0.08146
12154	505718.375	4828247	1	0.79157	1.46347	-0.96166
12155	518718.375	4788247	1	0.2164	-0.00853	0.24518
12161	523718.375	4802247	1	1.02478	0.1677	0.78775
12166	541718.375	4795247	1	2.57108	0.50362	-0.57702
12170	539718.375	4771247	1	-0.82357	-0.21031	0.63374
12171	497718.375	4809247	1	0.42673	0.06098	0.91975
12173	520718.375	4806247	1	0.36922	0.14044	0.26316
12180	532718.375	4784247	1	0.32508	-0.2178	-0.28037
12183	509965.8192	4787632	1	0.08541	-0.13566	0.03967
12184	517718.375	4813247	1	1.53487	0.00649	-0.62216
12186	530718.375	4791247	1	2.18572	0.4791	0.10697
12189	542718.375	4835247	1	4.875	0.84831	0.49569
12194	516718.375	4820247	1	2.02229	-0.7201	-0.38593
12205	527718.375	4812247	1	4.16981	0.24037	-1.65311
12214	482718.375	4840247	1	-0.41614	-0.52841	0.67367
12216	535718.375	4774247	1	0.88871	-0.19355	-0.87498
12217	533737.4603	4770271	1	-0.65979	-0.36956	2.42195
12224	536718.375	4815247	1	2.81124	0.25715	0.66951
12244	511718.375	4823247	1	2.04039	-0.26831	-0.65592
12247	502718.375	4797247	1	-0.88916	0.56608	0.38325
12249	528718.375	4782247	1	-0.24845	0.24182	0.79849
12259	503718.375	4816247	1	2.00524	0.12894	-0.56318
12284	539718.375	4837247	1	6.35586	1.76059	-0.7335
12285	500718.375	4810247	1	0.63116	0.14918	1.21681
12291	482718.375	4830247	1	-0.43445	-0.17988	-0.32109
12297	522718.375	4799247	1	1.84631	-0.51761	-0.88787
12298	547718.375	4779247	1	0.2464	-0.80522	2.23018
12301	536718.375	4788247	1	0.56554	-0.73134	-1.16401
12302	532718.375	4812247	1	3.96049	-0.02517	-1.21791
12304	515718.375	4832247	1	2.63573	0.1255	-0.73306
12308	531718.375	4782247	1	-0.53898	-0.98372	-0.73955
12309	537718.375	4784247	1	0.11693	-0.21327	-0.58234
12319	535718.375	4821247	1	4.05278	-0.02888	-1.6158
12321	508718.375	4795247	1	-0.42504	-0.4293	-0.19201
12324	528718.375	4776247	1	-0.68607	-0.76858	1.01538
12327	528718.375	4834247	1	5.83586	2.48745	0.78983
12329	543718.375	4817247	1	1.08403	0.32176	-1.10928
12330	540718.375	4802247	1	1.88951	-0.23065	-0.94891
12331	512718.375	4815247	1	2.53587	-0.28999	-1.16506
12332	524718.375	4831247	1	5.65795	1.19799	-1.24936
12333	491718.375	4834247	1	-0.03103	-0.2139	-0.11445
12334	515718.375	4813247	1	1.79204	0.2782	0.73629
12343	497718.375	4827247	1	1.61641	-0.36178	-1.10211
12358	521718.375	4835247	1	3.82789	1.22928	-0.31938
12366	517718.375	4835247	1	2.23235	0.29934	-0.44264
12369	497718.375	4820247	1	2.36956	0.0392	-1.44613
12379	499718.375	4797247	1	-0.67067	0.1057	1.29171
12383	531718.375	4832247	1	8.11094	2.46343	0.4005
12399	501718.375	4836247	1	0.20257	-0.39365	-0.09209
12400	500718.375	4820247	1	2.32487	-0.19198	-1.734
12406	519718.375	4805247	1	-0.04694	-0.17908	-0.93396
12416	485718.375	4839247	1	0.12936	-0.40059	-0.12199
12422	539718.375	4830247	1	5.11502	0.70131	-0.12307
12423	516718.375	4829247	1	3.8439	0.94672	-0.43004
12437	527718.375	4785247	1	-0.32561	-0.49315	0.83162
12442	509718.375	4824247	1	1.4211	0.7403	-0.09444
12452	543718.375	4839247	1	4.01738	0.76591	-0.39576
12462	533718.375	4823247	1	6.04162	0.63737	-1.78303
12486	498718.375	4806247	1	0.91918	1.23269	-0.21752
12487	533718.375	4834247	1	6.13938	1.20768	-0.46548
12492	519718.375	4839247	1	1.03326	0.35542	0.92862
12511	501718.375	4810247	1	1.09868	-0.07074	1.42732
12518	533718.375	4790247	1	1.75291	0.19993	0.01262
12520	496718.375	4811247	1	0.05796	-0.73689	-0.64071
12532	536718.375	4774247	1	1.06191	-0.25936	-1.4048
12533	509718.375	4807247	1	0.95047	-0.61704	-0.42309
12537	536718.375	4786247	1	0.53998	-0.11849	0.15183
12544	512718.375	4790247	1	0.5117	-0.61741	1.55931
12549	509718.375	4817247	1	1.82117	-0.78823	-1.37793
12550	495718.375	4809247	1	0.14232	-0.58143	-1.05578
12551	543718.375	4796247	1	3.16614	0.6691	-0.71239
12554	517718.375	4829247	1	4.23236	1.02598	-0.71693
12562	502718.375	4811247	1	1.83022	1.16971	1.86665
12565	545718.375	4816247	1	0.15535	-0.14381	-1.18319
12568	508718.375	4791247	1	-0.43803	0.41447	0.34184
12570	502718.375	4825247	1	0.83625	1.33787	-1.11822
12581	508718.375	4826247	1	0.99218	0.28042	0.17502
12586	500718.375	4804247	1	0.29444	0.7417	1.10979
12591	536718.375	4824247	1	4.70104	0.19886	-1.20962
12592	524718.375	4792247	1	0.57055	-0.19919	-0.5218
12594	529718.375	4778247	1	-0.43254	-0.43876	-0.12153
12609	526718.375	4821247	1	4.91409	1.39963	-1.90447
12610	528718.375	4808247	1	1.80279	-0.04565	-0.3975
12631	515718.375	4829247	1	3.51481	0.58847	-0.2652
12633	497718.375	4810247	1	0.07047	-0.44584	0.20812
12636	534718.375	4835247	1	6.00972	2.42671	-1.04044
12641	536718.375	4769247	1	-0.66629	-0.75909	-0.10919
12651	540718.375	4812247	1	0.5495	-0.38513	-0.30892
12660	513718.375	4802247	1	1.20811	1.7092	1.81551
12661	524718.375	4819247	1	3.80117	1.32746	-0.59631
12666	527718.375	4840247	1	1.49746	1.07067	0.45584
12677	534718.375	4838247	1	4.41106	1.63887	1.48953
12679	533718.375	4824247	1	6.25381	0.95381	-1.69925
12695	510718.375	4813247	1	2.9585	0.69051	-0.25427
12700	531718.375	4838247	1	3.54976	0.41985	-1.34863
12704	544718.375	4816247	1	0.70334	-0.85843	-1.29386
12709	546718.375	4792247	1	4.41727	0.7586	-1.68743
12710	476718.375	4834247	1	-0.77238	0.04438	1.47361
12728	539718.375	4780247	1	-0.69685	-0.48754	-1.1571
12731	530718.375	4794247	1	1.89933	0.06361	-1.3226
12736	530718.375	4784247	1	0.48017	0.80827	0.61365
12748	530718.375	4816247	1	5.61261	1.07529	-1.45478
12764	495718.375	4838247	1	0.65117	0.52115	-0.14269
12769	546718.375	4834247	1	2.06507	0.00899	1.6933
12775	531718.375	4819247	1	5.46639	0.46808	-1.90825
12776	502718.375	4837247	1	-0.31464	-0.14106	0.2512
12780	476718.375	4829247	1	-1.11217	-0.78249	-0.39309
12785	514718.375	4827247	1	3.61668	0.03704	-1.67457
12789	485718.375	4824247	1	0.67636	-0.65045	0.66104
12791	526763.3426	4773335	1	-1.38489	-0.28196	0.46852
12801	479718.375	4838247	1	-0.63943	0.06453	-0.09915
12804	514718.375	4795247	1	1.5601	0.3098	0.05895
12822	474676.8074	4831701	1	-1.22832	-0.90297	-0.46355
12832	487718.375	4839247	1	0.27279	-0.59584	-1.10284
12833	545718.375	4838247	1	2.81979	0.07139	0.97739
12839	536718.375	4777247	1	0.42888	0.00196	-0.12289
12848	525102.3933	4773694	1	-1.56275	-0.82656	0.10627
12868	500718.375	4825247	1	0.34472	-0.2862	-1.00082
12873	505718.375	4823247	1	0.9612	0.07782	-0.2435
12874	520718.375	4838247	1	2.01345	0.52289	-0.05059
12876	476718.375	4833247	1	-0.58974	0.69095	1.28597
12878	530718.375	4806247	1	1.54781	0.12716	-0.1903
12881	529718.375	4799247	1	1.87799	0.09233	-1.32216
12882	476718.4037	4825247	1	-1.05724	0.558	0.89311
12884	525718.375	4823247	1	4.86339	0.6561	-0.84312
12885	498718.375	4798247	1	-0.76116	0.3866	0.68089
12890	528718.375	4802247	1	1.12469	-0.24834	0.2539
12897	492721.6759	4796243	1	-1.48146	-0.59352	-0.8167
12909	512718.375	4795247	1	1.5602	0.57655	-0.21464
12919	516718.375	4785247	1	-0.33142	-0.37292	-0.85858
12920	545718.375	4820247	1	0.18687	-0.01308	-0.62882
12924	527718.375	4802247	1	0.95634	-0.33302	-0.22823
12934	532718.375	4836247	1	5.18275	1.31512	-0.74328
12945	495718.375	4840247	1	2.1778	0.89384	1.13218
12952	534800.2043	4769495	1	-0.92797	-0.12604	0.90352
12955	521718.375	4837247	1	3.27055	1.01045	0.07814
12968	498718.375	4795247	1	-0.87629	0.2895	-0.2655
12979	540718.375	4810247	1	0.8239	-0.20556	0.07083
12986	503815.6906	4790540	1	-1.19432	-0.26848	0.21904
12994	509718.375	4816247	1	2.35429	-0.04463	-0.34732
13007	526718.375	4811247	1	3.06252	0.23983	-0.61454
13017	523718.375	4794247	1	1.32401	-0.50287	-0.86318
13031	547718.375	4830247	1	0.32891	-0.58897	0.14343
13035	542718.375	4818247	1	1.11307	0.21747	-0.54527
13043	515718.375	4836247	1	1.75197	0.23106	-0.31323
13059	521940.1422	4776300	1	-1.37095	-0.41905	-1.1206
13061	545718.375	4830247	1	1.15971	0.69065	1.95575
13065	542718.375	4810247	1	-0.72284	0.53921	-0.98998
13066	509718.375	4820247	1	1.64339	-0.48646	-0.40853
13068	544718.375	4824247	1	0.38759	-0.54427	-0.14417
13072	486718.375	4820247	1	-0.55842	-1.07762	-0.68969
13081	495718.375	4800247	1	-0.57428	-0.09976	-0.52083
13088	527718.375	4810247	1	3.3465	0.79429	0.40511
13096	499718.375	4827247	1	0.98321	-0.62894	-1.39076
13097	524718.375	4794247	1	1.73108	-0.42164	-0.49303
13100	503718.375	4815247	1	2.15048	0.11663	-0.42955
13101	480718.375	4829247	1	-0.97011	-0.60813	-0.6683
13103	530718.375	4839247	1	3.33381	0.21462	0.66279
13108	544718.375	4836247	1	3.83512	-0.14918	2.13932
13115	484718.375	4824247	1	0.44102	-0.51532	0.24845
13116	538718.375	4812247	1	0.25491	-0.46783	-0.43703
13118	488718.375	4822247	1	-0.70909	-0.44742	-0.51374
13126	532718.375	4828247	1	7.43114	1.41986	-1.26086
13130	540718.375	4776247	1	-1.71058	2.59068	-0.48172
13175	479718.375	4839247	1	-0.55273	0.21012	0.72784
13178	542718.375	4834247	1	4.77347	0.54373	1.51034
13192	543718.375	4788247	1	2.5714	-0.01377	0.0647
13198	523718.375	4816247	1	3.70226	0.28383	-0.88591
13204	476728.14	4824373	1	-1.16402	0.73888	0.71423
13210	488718.375	4830247	1	0.18515	-0.47774	1.16628
13224	489718.375	4835247	1	0.41783	-0.21123	-0.34573
13225	513718.375	4804247	1	0.21235	0.47525	0.13428
13230	511718.375	4811247	1	1.25278	-0.03602	-0.37753
13233	540718.375	4772247	1	-0.3939	-0.19837	0.92301
13239	526718.375	4819247	1	4.81427	0.06345	-0.20826
13263	538718.375	4817247	1	2.37984	0.75629	1.08147
13266	524718.375	4824247	1	4.62142	0.56176	-0.85696
13276	506718.375	4807247	1	1.66256	1.15056	1.18478
13284	542718.375	4790247	1	2.10638	0.88811	0.46638
13294	510718.375	4827247	1	2.18145	0.5067	0.00353
13302	533718.375	4827247	1	7.04972	0.90351	-2.55925
13313	485718.375	4831247	1	0.13217	-0.947	1.36596
13320	492900.3509	4811259	1	-0.11927	-0.60309	-0.62065
13321	535718.375	4788247	1	1.0454	0.0467	-0.28712
13322	521718.375	4832247	1	4.20032	1.12233	-0.86112
13323	543718.375	4812247	1	0.2044	-0.59356	-0.44178
13328	524718.375	4814247	1	4.58454	0.33901	-1.5514
13335	515718.375	4839247	1	0.23817	-0.52062	-1.23694
13359	545718.375	4779247	1	-0.19875	-0.75315	0.27367
13360	534718.375	4773247	1	-0.04687	-0.24719	0.13544
13377	496718.375	4820247	1	2.01901	-0.04554	-1.68818
13395	542718.375	4772247	1	-0.43857	0.49377	0.84415
13396	507718.375	4830247	1	1.66625	-0.03706	0.35767
13414	531718.375	4826247	1	7.38589	1.3259	-2.18336
13422	495718.375	4822247	1	0.96449	-0.06234	-1.5501
13431	515718.375	4821247	1	2.37582	-0.85989	-0.32064
13452	495718.375	4807247	1	0.38699	-0.66625	0.34587
13456	513718.375	4820247	1	1.91285	-0.39346	-0.67135
13459	523718.375	4815247	1	3.98241	0.45126	-1.16504
13467	523783.593	4778289	1	-1.75859	-0.13817	-1.03049
13470	479718.375	4840247	1	-0.54773	-0.11255	-0.46466
13481	511718.375	4797247	1	0.99838	-0.58071	-0.91562
13487	481718.375	4830247	1	-0.63059	-0.5363	-0.48155
13491	512718.375	4805247	1	0.08204	-0.10306	-0.67619
13511	484718.375	4830247	1	-0.29257	1.11202	-0.24919
13521	520718.375	4812247	1	2.45674	1.58246	-0.245
13541	491718.375	4821247	1	-0.33996	-1.01556	1.88063
13566	526718.375	4817247	1	4.85561	0.13723	-1.71591
13568	529718.375	4814247	1	5.73627	1.30916	-1.10322
13569	518718.375	4835247	1	2.4045	-0.13605	-1.18848
13574	517718.375	4821247	1	2.14151	-0.36498	-1.21459
13575	538718.375	4815247	1	3.02162	0.41133	1.7644
13583	547718.375	4775247	1	-0.09869	-0.49325	-1.05798
13587	530718.375	4775247	1	-1.05643	0.34001	-0.86645
13589	512718.375	4803247	1	0.69674	0.39697	1.28547
13590	528718.375	4837247	1	3.76919	0.01484	-0.4841
13591	524867.294	4780171	1	-1.49071	-0.12436	-0.8489
13597	532718.375	4815247	1	4.17649	0.54388	-0.74504
13606	522718.375	4796247	1	1.56166	-0.11248	-0.92678
13614	514718.375	4798247	1	2.42942	4.00E-05	-1.34091
13619	499718.375	4824247	1	0.31576	-0.04985	-0.98444
13627	519718.375	4812247	1	2.51968	0.46549	-0.19255
13631	540718.375	4831247	1	5.23853	0.84742	0.50054
13644	501718.375	4812247	1	1.71294	-0.19267	0.69148
13649	537718.375	4803247	1	0.22481	-0.0805	-1.015
13650	514718.375	4793247	1	1.66421	0.09796	-0.66207
13657	543718.375	4815247	1	0.91211	-0.16787	-1.12865
13664	520718.375	4785247	1	-0.25323	-0.5854	-0.6867
[truncated: 21,910 more rows]
