# Supplementary material for: A model-based estimate of winter distribution and abundance of white-tailed deer in the Adirondack Park
Source: PLoS One. 2022 Aug 30;17(8):e0273707. doi: 10.1371/journal.pone.0273707 (PMC9426880; doi:10.1371/journal.pone.0273707)
Supplement: S4 Data — (CSV) [file pone.0273707.s004.csv]

Transect	Transect.Label	Sample.Label	x	y	Area	Effort	PC1	PC2	PC3
G002A	G002	G002A-1	500449.8705	4921927.841	2.5	2.5	-1.45969	-0.76779	0.17573
G002A	G002	G002A-2	498808.9011	4920041.785	2.5	2.5	-1.85245	-0.69739	-0.966
G002A	G002	G002A-3	497167.9317	4918155.728	2.5	2.5	-1.66054	-0.77468	-0.98901
G002A	G002	G002A-4	495526.9623	4916269.671	2.5	2.5	-2.27636	0.04915	-1.01527
G002B	G002	G002B-1	501204.2982	4921271.458	2.5	2.5	-1.60459	-0.82905	-0.82746
G002B	G002	G002B-2	499563.3276	4919385.4	2.5	2.5	-1.71339	-0.70647	-0.87345
G002B	G002	G002B-3	497922.3569	4917499.342	2.5	2.5	-1.42306	-0.86694	-0.26858
G002B	G002	G002B-4	496281.3862	4915613.284	2.5	2.5	-1.9309	-0.65459	-0.01372
G002C	G002	G002C-1	501958.7221	4920615.071	2.5	2.5	-1.26603	-0.92604	-0.117
G002C	G002	G002C-2	500317.7527	4918729.014	2.5	2.5	-1.46392	-0.73278	-0.6026
G002C	G002	G002C-3	498676.7833	4916842.957	2.5	2.5	-1.7647	-0.38373	-0.3408
G002C	G002	G002C-4	497035.8139	4914956.901	2.5	2.5	-1.80942	-0.88088	0.04039
G005A	G005	G005A-1	496149.3315	4912414.411	2.5	2.5	-2.21984	-0.52986	-0.85502
G005A	G005	G005A-2	494508.3621	4910528.354	2.5	2.5	-1.90568	-0.7289	-0.63714
G005A	G005	G005A-3	492867.3927	4908642.297	2.5	2.5	-1.90568	-0.7289	-0.63714
G005A	G005	G005A-4	491226.4233	4906756.241	2.5	2.5	-1.90568	-0.7289	-0.63714
G005B	G005	G005B-1	496903.7592	4911758.027	2.5	2.5	-1.71743	-0.76366	-0.76763
G005B	G005	G005B-2	495262.7885	4909871.969	2.5	2.5	-2.00474	-0.70145	-0.42986
G005B	G005	G005B-3	493621.8179	4907985.911	2.5	2.5	-1.90568	-0.7289	-0.63714
G005B	G005	G005B-4	491980.8472	4906099.853	2.5	2.5	-1.90568	-0.7289	-0.63714
G005C	G005	G005C-1	497658.1831	4911101.64	2.5	2.5	-1.71743	-0.76366	-0.76763
G005C	G005	G005C-2	496017.2137	4909215.583	2.5	2.5	-1.86253	-0.85932	-0.58614
G005C	G005	G005C-3	494376.2443	4907329.527	2.5	2.5	-1.90568	-0.7289	-0.63714
G005C	G005	G005C-4	492735.2749	4905443.47	2.5	2.5	-1.90955	-0.4863	-0.63602
G015A	G015	G015A-1	504976.4406	4917989.547	2.5	2.5	-0.40011	-1.08706	1.13355
G015A	G015	G015A-2	503335.4712	4916103.49	2.5	2.5	-1.1319	-0.90591	0.59547
G015A	G015	G015A-3	501694.5018	4914217.434	2.5	2.5	-1.27899	-1.04778	1.63078
G015A	G015	G015A-4	500053.5324	4912331.377	2.5	2.5	-1.0467	-0.79247	-0.81905
G015B	G015	G015B-1	505730.8683	4917333.164	2.5	2.5	-0.46076	-0.97291	0.79589
G015B	G015	G015B-2	504089.8977	4915447.106	2.5	2.5	-1.10055	-0.41439	-0.09242
G015B	G015	G015B-3	502448.927	4913561.047	2.5	2.5	-1.39977	-0.61752	1.0529
G015B	G015	G015B-4	500807.9563	4911674.989	2.5	2.5	-1.16982	-0.73305	-1.41422
G015C	G015	G015C-1	506485.2922	4916676.776	2.5	2.5	-0.61783	-0.65912	0.13182
G015C	G015	G015C-2	504844.3228	4914790.72	2.5	2.5	-0.97908	-1.00784	-0.64947
G015C	G015	G015C-3	503203.3534	4912904.663	2.5	2.5	-1.21907	-1.23449	0.45342
G015C	G015	G015C-4	501562.384	4911018.606	2.5	2.5	-1.16982	-0.73305	-1.41422
G016A	G016	G016A-1	511540.2647	4925533.83	2.5	2.5	-0.87875	-0.86491	1.26615
G016A	G016	G016A-2	509899.2953	4923647.774	2.5	2.5	-0.8147	-0.95035	0.65446
G016A	G016	G016A-3	508258.3259	4921761.717	2.5	2.5	-0.57807	-0.70803	2.29234
G016A	G016	G016A-4	506617.3565	4919875.66	2.5	2.5	-0.60847	-0.82068	1.56832
G016B	G016	G016B-1	512294.6924	4924877.447	2.5	2.5	-1.52852	-0.67185	-0.05473
G016B	G016	G016B-2	510653.7217	4922991.389	2.5	2.5	-0.8147	-0.95035	0.65446
G016B	G016	G016B-3	509012.7511	4921105.331	2.5	2.5	-0.70948	-0.68713	1.73589
G016B	G016	G016B-4	507371.7804	4919219.273	2.5	2.5	-0.41746	-0.79836	2.44347
G016C	G016	G016C-1	513049.1163	4924221.06	2.5	2.5	-1.58128	-0.10793	0.87094
G016C	G016	G016C-2	511408.1469	4922335.003	2.5	2.5	-1.40725	-1.01394	-0.23924
G016C	G016	G016C-3	509767.1775	4920448.946	2.5	2.5	-0.60572	-0.84326	1.01895
G016C	G016	G016C-4	508126.2081	4918562.89	2.5	2.5	-0.59646	-1.20237	2.87937
G023A	G023	G023A-1	500675.9016	4908476.116	2.5	2.5	-1.56815	-0.82734	-0.39216
G023A	G023	G023A-2	499034.9322	4906590.059	2.5	2.5	-1.67393	-0.46624	0.40337
G023A	G023	G023A-3	497393.9628	4904704.003	2.5	2.5	-1.21636	-0.6896	-1.00579
G023A	G023	G023A-4	495752.9934	4902817.946	2.5	2.5	-0.97261	-0.74828	-0.82472
G023B	G023	G023B-1	501430.3293	4907819.733	2.5	2.5	-1.46112	-0.02986	0.47103
G023B	G023	G023B-2	499789.3587	4905933.675	2.5	2.5	-1.58977	-0.77978	-0.33546
G023B	G023	G023B-3	498148.388	4904047.617	2.5	2.5	-1.25166	-0.61035	-0.76079
G023B	G023	G023B-4	496507.4173	4902161.559	2.5	2.5	-0.97261	-0.74828	-0.82472
G023C	G023	G023C-1	502184.7532	4907163.345	2.5	2.5	-0.62154	-0.84123	1.24804
G023C	G023	G023C-2	500543.7838	4905277.289	2.5	2.5	-1.38351	-0.90697	-0.68785
G023C	G023	G023C-3	498902.8144	4903391.232	2.5	2.5	-0.73149	-1.002	0.38783
G023C	G023	G023C-4	497261.845	4901505.175	2.5	2.5	-0.7465	-0.67333	0.52814
G024A	G024	G024A-1	507239.7257	4916020.4	2.5	2.5	-0.44782	-0.2202	1.42962
G024A	G024	G024A-2	505598.7563	4914134.343	2.5	2.5	-0.97908	-1.00784	-0.64947
G024A	G024	G024A-3	503957.7869	4912248.286	2.5	2.5	-1.01184	-1.13551	0.00488
G024A	G024	G024A-4	502316.8175	4910362.23	2.5	2.5	-1.03515	-1.04465	-1.06624
G024B	G024	G024B-1	507994.1534	4915364.016	2.5	2.5	-0.39575	-1.21414	-0.16419
G024B	G024	G024B-2	506353.1827	4913477.958	2.5	2.5	-0.72628	-0.64533	0.15833
G024B	G024	G024B-3	504712.212	4911591.9	2.5	2.5	-0.72651	-0.99225	-0.94314
G024B	G024	G024B-4	503071.2414	4909705.842	2.5	2.5	-0.90669	-0.84492	-0.12404
G024C	G024	G024C-1	508748.5773	4914707.629	2.5	2.5	-0.6415	-0.83296	-1.41188
G024C	G024	G024C-2	507107.6079	4912821.572	2.5	2.5	-0.56462	-0.63411	-0.85108
G024C	G024	G024C-3	505466.6385	4910935.516	2.5	2.5	-0.72651	-0.99225	-0.94314
G024C	G024	G024C-4	503825.6691	4909049.459	2.5	2.5	-0.95335	-0.86574	0.05008
G025A	G025	G025A-1	513803.5497	4923564.683	2.5	2.5	-1.65308	-0.2219	0.85845
G025A	G025	G025A-2	512162.5803	4921678.626	2.5	2.5	-1.25627	-0.751	-0.49742
G025A	G025	G025A-3	510521.6109	4919792.57	2.5	2.5	-0.24883	-1.02001	1.90248
G025A	G025	G025A-4	508880.6415	4917906.513	2.5	2.5	-0.56554	-1.27504	1.36852
G025B	G025	G025B-1	514557.9775	4922908.3	2.5	2.5	-1.48588	-0.44025	0.61066
G025B	G025	G025B-2	512917.0068	4921022.242	2.5	2.5	-1.15566	-0.73484	0.6534
G025B	G025	G025B-3	511276.0361	4919136.184	2.5	2.5	-0.34314	-0.70045	1.53846
G025B	G025	G025B-4	509635.0654	4917250.126	2.5	2.5	-0.56554	-1.27504	1.36852
G025C	G025	G025C-1	515312.4013	4922251.912	2.5	2.5	-1.49087	-0.73064	-0.75233
G025C	G025	G025C-2	513671.4319	4920365.856	2.5	2.5	-1.00863	-0.90308	1.11136
G025C	G025	G025C-3	512030.4625	4918479.799	2.5	2.5	-0.60578	-0.98344	1.60784
G025C	G025	G025C-4	510389.4931	4916593.742	2.5	2.5	-0.76273	-0.97734	-0.06587
G026A	G026	G026A-1	520367.3738	4931108.967	2.5	2.5	-0.92291	-0.70387	-0.26838
G026A	G026	G026A-2	518726.4044	4929222.91	2.5	2.5	-0.74171	-0.87364	-0.36331
G026A	G026	G026A-3	517085.435	4927336.853	2.5	2.5	-0.86687	-0.26309	-0.32998
G026A	G026	G026A-4	515444.4656	4925450.797	2.5	2.5	-0.89986	-0.21204	0.30275
G026B	G026	G026B-1	521121.8015	4930452.584	2.5	2.5	-1.18821	-0.32517	0.84701
G026B	G026	G026B-2	519480.8308	4928566.525	2.5	2.5	-1.02258	-0.6159	-0.86091
G026B	G026	G026B-3	517839.8602	4926680.467	2.5	2.5	-1.06115	-0.57798	-0.23571
G026B	G026	G026B-4	516198.8895	4924794.409	2.5	2.5	-1.4024	-0.7838	-1.0926
G026C	G026	G026C-1	521876.2254	4929796.196	2.5	2.5	-0.876	-0.82603	0.10301
G026C	G026	G026C-2	520235.256	4927910.139	2.5	2.5	-0.95883	-0.30681	-1.23924
G026C	G026	G026C-3	518594.2866	4926024.083	2.5	2.5	-1.06115	-0.57798	-0.23571
G026C	G026	G026C-4	516953.3172	4924138.026	2.5	2.5	-0.97303	-0.80724	-0.41242
G032A	G032	G032A-1	502939.1867	4906506.969	2.5	2.5	-0.84806	-1.1111	1.37141
G032A	G032	G032A-2	501298.2173	4904620.912	2.5	2.5	-1.13909	-0.72225	-0.71415
G032A	G032	G032A-3	499657.2479	4902734.856	2.5	2.5	-0.37101	-0.57116	1.01017
G032A	G032	G032A-4	498016.2785	4900848.799	2.5	2.5	-0.36821	-0.70288	-0.16254
G032B	G032	G032B-1	503693.6144	4905850.586	2.5	2.5	-0.96246	-1.18165	-0.23626
G032B	G032	G032B-2	502052.6437	4903964.528	2.5	2.5	-1.27395	-0.99957	-0.83522
G032B	G032	G032B-3	500411.673	4902078.47	2.5	2.5	-0.54241	-1.0377	0.57523
G032B	G032	G032B-4	498770.7024	4900192.411	2.5	2.5	-0.4645	-0.23191	-0.37687
G032C	G032	G032C-1	504448.0383	4905194.198	2.5	2.5	-0.96246	-1.18165	-0.23626
G032C	G032	G032C-2	502807.0689	4903308.142	2.5	2.5	-0.94068	-0.7377	-0.45889
G032C	G032	G032C-3	501166.0995	4901422.085	2.5	2.5	-0.36581	-0.3014	1.88514
G032C	G032	G032C-4	499525.1301	4899536.028	2.5	2.5	-0.7885	-0.302	-1.15795
G033A	G033	G033A-1	509503.0107	4914051.252	2.5	2.5	-0.6415	-0.83296	-1.41188
G033A	G033	G033A-2	507862.0413	4912165.196	2.5	2.5	-0.30497	-0.40081	-0.65904
G033A	G033	G033A-3	506221.0719	4910279.139	2.5	2.5	-0.37344	-1.11998	-0.7925
G033A	G033	G033A-4	504580.1025	4908393.082	2.5	2.5	-0.76561	-0.94204	-0.65162
G033B	G033	G033B-1	510257.4384	4913394.869	2.5	2.5	-0.21313	-0.91365	0.05895
G033B	G033	G033B-2	508616.4678	4911508.811	2.5	2.5	-0.23895	-0.73109	0.16648
G033B	G033	G033B-3	506975.4971	4909622.753	2.5	2.5	-0.39907	-1.30517	0.59676
G033B	G033	G033B-4	505334.5264	4907736.695	2.5	2.5	-0.61714	-0.82179	-1.22878
G033C	G033	G033C-1	511011.8623	4912738.482	2.5	2.5	-0.08291	-0.51758	0.96743
G033C	G033	G033C-2	509370.8929	4910852.425	2.5	2.5	-0.30251	-0.44097	1.7189
G033C	G033	G033C-3	507729.9235	4908966.368	2.5	2.5	-0.15471	-1.1687	1.66063
G033C	G033	G033C-4	506088.9541	4907080.312	2.5	2.5	0.13938	-0.76338	-0.26574
G038A	G038	G038A-1	485510.9995	4881904.971	2.5	2.5	-0.44249	-0.35744	-0.38485
G038A	G038	G038A-2	483870.0301	4880018.914	2.5	2.5	-0.56377	-0.75535	-0.6452
G038A	G038	G038A-3	482229.0607	4878132.858	2.5	2.5	-1.19703	-1.09477	0.02843
G038A	G038	G038A-4	480588.0913	4876246.801	2.5	2.5	-1.02942	-0.85872	-0.28562
G038B	G038	G038B-1	486265.4272	4881248.588	2.5	2.5	-0.40594	-0.15506	-0.87565
G038B	G038	G038B-2	484624.4566	4879362.53	2.5	2.5	-0.66776	-0.66749	-1.20845
G038B	G038	G038B-3	482983.4859	4877476.472	2.5	2.5	-0.76603	-0.93142	0.71733
G038B	G038	G038B-4	481342.5152	4875590.414	2.5	2.5	-0.79839	-0.74103	-0.70845
G038C	G038	G038C-1	487019.8511	4880592.2	2.5	2.5	-0.06807	-0.20687	-0.12913
G038C	G038	G038C-2	485378.8817	4878706.144	2.5	2.5	-0.38388	-0.91114	-0.55986
G038C	G038	G038C-3	483737.9123	4876820.087	2.5	2.5	-0.54798	-1.06433	0.16885
G038C	G038	G038C-4	482096.9429	4874934.031	2.5	2.5	-0.69074	-0.30809	0.57455
G044A	G044	G044A-1	524893.9439	4927170.672	2.5	2.5	-0.35267	-0.79793	-0.5853
G044A	G044	G044A-2	523252.9745	4925284.616	2.5	2.5	-1.08859	0.33837	-0.53596
G044A	G044	G044A-3	521612.0051	4923398.559	2.5	2.5	-0.77319	-1.12557	0.35786
G044A	G044	G044A-4	519971.0357	4921512.502	2.5	2.5	-1.30961	0.81364	-0.9435
G044B	G044	G044B-1	525648.3716	4926514.289	2.5	2.5	-0.55711	-1.01174	-0.45111
G044B	G044	G044B-2	524007.401	4924628.231	2.5	2.5	-0.69405	-0.82119	1.15901
G044B	G044	G044B-3	522366.4303	4922742.173	2.5	2.5	-1.18732	-0.80888	-0.35679
G044B	G044	G044B-4	520725.4596	4920856.115	2.5	2.5	-1.38808	-0.25029	-1.07774
G044C	G044	G044C-1	526402.7955	4925857.902	2.5	2.5	-0.2198	-0.8602	-0.0914
G044C	G044	G044C-2	524761.8261	4923971.845	2.5	2.5	-0.58854	-1.21014	0.59728
G044C	G044	G044C-3	523120.8567	4922085.788	2.5	2.5	-0.97558	-0.46226	0.19805
G044C	G044	G044C-4	521479.8873	4920199.732	2.5	2.5	-1.38808	-0.25029	-1.07774
G045A	G045	G045A-1	531457.768	4934714.956	2.5	2.5	-0.24288	-0.39071	0.61831
G045A	G045	G045A-2	529816.7986	4932828.899	2.5	2.5	0.50434	0.14652	-0.40788
G045A	G045	G045A-3	528175.8292	4930942.842	2.5	2.5	0.13507	-0.20878	1.54376
G045A	G045	G045A-4	526534.8598	4929056.786	2.5	2.5	-0.20389	-0.83612	-0.48647
G045B	G045	G045B-1	532212.1957	4934058.573	2.5	2.5	-0.4266	-0.53509	0.47726
G045B	G045	G045B-2	530571.225	4932172.514	2.5	2.5	0.50434	0.14652	-0.40788
G045B	G045	G045B-3	528930.2543	4930286.456	2.5	2.5	0.69247	-0.71729	0.23838
G045B	G045	G045B-4	527289.2837	4928400.398	2.5	2.5	-0.19646	-0.79987	-0.35299
G045C	G045	G045C-1	532966.6196	4933402.185	2.5	2.5	0.15445	-0.95357	0.90886
G045C	G045	G045C-2	531325.6502	4931516.128	2.5	2.5	0.76815	-0.8135	-0.97814
G045C	G045	G045C-3	529684.6808	4929630.072	2.5	2.5	0.23877	-0.6812	0.00745
G045C	G045	G045C-4	528043.7114	4927744.015	2.5	2.5	-0.47268	-1.11887	-1.09939
G048A	G048	G048A-1	487774.2846	4879935.824	2.5	2.5	0.75108	-0.91439	-1.39445
G048A	G048	G048A-2	486133.3152	4878049.767	2.5	2.5	-0.33625	-0.85255	-1.07291
G048A	G048	G048A-3	484492.3458	4876163.711	2.5	2.5	-0.54798	-1.06433	0.16885
G048A	G048	G048A-4	482851.3764	4874277.654	2.5	2.5	-0.12066	-1.07556	1.58832
G048B	G048	G048B-1	488528.7123	4879279.441	2.5	2.5	0.78049	-0.35815	-0.63794
G048B	G048	G048B-2	486887.7416	4877393.383	2.5	2.5	0.35366	-0.935	-0.24389
G048B	G048	G048B-3	485246.7709	4875507.325	2.5	2.5	-0.20784	-0.59809	1.12004
G048B	G048	G048B-4	483605.8003	4873621.266	2.5	2.5	-0.01043	-0.24044	0.62282
G048C	G048	G048C-1	489283.1362	4878623.053	2.5	2.5	1.48974	-0.13118	-0.35914
G048C	G048	G048C-2	487642.1668	4876736.997	2.5	2.5	0.58967	-0.84453	0.89939
G048C	G048	G048C-3	486001.1974	4874850.94	2.5	2.5	0.23789	-0.971	1.09184
G048C	G048	G048C-4	484360.228	4872964.883	2.5	2.5	-0.02872	-0.29237	0.27214
G049A	G049	G049A-1	494338.1086	4887480.107	2.5	2.5	-0.27112	-0.55132	-0.27878
G049A	G049	G049A-2	492697.1392	4885594.051	2.5	2.5	0.57391	-0.63698	0.77954
G049A	G049	G049A-3	491056.1698	4883707.994	2.5	2.5	1.4373	-0.10925	-1.40941
G049A	G049	G049A-4	489415.2004	4881821.937	2.5	2.5	1.31601	0.27932	-0.355
G049B	G049	G049B-1	495092.5364	4886823.724	2.5	2.5	-0.01729	-0.24445	-0.77886
G049B	G049	G049B-2	493451.5657	4884937.666	2.5	2.5	0.57391	-0.63698	0.77954
G049B	G049	G049B-3	491810.595	4883051.608	2.5	2.5	1.68242	-0.26793	-0.32047
G049B	G049	G049B-4	490169.6243	4881165.55	2.5	2.5	1.36379	0.28489	-0.66661
G049C	G049	G049C-1	495846.9602	4886167.337	2.5	2.5	-0.44486	-0.5144	-0.25904
G049C	G049	G049C-2	494205.9908	4884281.28	2.5	2.5	0.5831	-0.17667	-0.81646
G049C	G049	G049C-3	492565.0214	4882395.223	2.5	2.5	1.80581	-0.08961	0.04375
G049C	G049	G049C-4	490924.052	4880509.167	2.5	2.5	1.36341	0.09561	-0.58912
G055A	G055	G055A-1	533721.053	4932745.808	2.5	2.5	0.42402	-0.92073	0.40968
G055A	G055	G055A-2	532080.0836	4930859.752	2.5	2.5	0.64289	-0.72519	-1.32422
G055A	G055	G055A-3	530439.1142	4928973.695	2.5	2.5	0.23877	-0.6812	0.00745
G055A	G055	G055A-4	528798.1448	4927087.639	2.5	2.5	0.34644	-0.99343	-0.36086
G055B	G055	G055B-1	534475.4807	4932089.425	2.5	2.5	0.42402	-0.92073	0.40968
G055B	G055	G055B-2	532834.5101	4930203.367	2.5	2.5	0.45744	-0.82246	-0.71873
G055B	G055	G055B-3	531193.5394	4928317.309	2.5	2.5	-0.15226	-1.09668	-0.69994
G055B	G055	G055B-4	529552.5687	4926431.251	2.5	2.5	-0.36534	-1.04889	-0.32096
G055C	G055	G055C-1	535229.9046	4931433.038	2.5	2.5	0.65067	-0.6488	-0.18774
G055C	G055	G055C-2	533588.9352	4929546.981	2.5	2.5	0.11536	-1.07735	-1.24935
G055C	G055	G055C-3	531947.9658	4927660.925	2.5	2.5	0.41521	-0.9632	-0.04559
G055C	G055	G055C-4	530306.9964	4925774.868	2.5	2.5	0.10156	-1.22146	0.36483
G065A	G065	G065A-1	529420.514	4923232.378	2.5	2.5	-0.16495	-1.12869	0.06577
G065A	G065	G065A-2	527779.5446	4921346.321	2.5	2.5	-0.48851	-1.03803	1.279
G065A	G065	G065A-3	526138.5752	4919460.264	2.5	2.5	-0.47811	-1.07239	1.01606
G065A	G065	G065A-4	524497.6058	4917574.208	2.5	2.5	-0.8803	-1.16283	-0.42667
G065B	G065	G065B-1	530174.9417	4922575.995	2.5	2.5	-0.08049	-0.06324	-0.4997
G065B	G065	G065B-2	528533.9711	4920689.937	2.5	2.5	-0.54959	-0.97416	1.0821
G065B	G065	G065B-3	526893.0004	4918803.878	2.5	2.5	-0.55853	-0.3893	-0.36367
G065B	G065	G065B-4	525252.0297	4916917.82	2.5	2.5	-0.48692	-0.28077	0.40749
G065C	G065	G065C-1	530929.3656	4921919.607	2.5	2.5	0.11419	-0.67904	0.24991
G065C	G065	G065C-2	529288.3962	4920033.55	2.5	2.5	-0.45406	-0.60468	-0.18914
G065C	G065	G065C-3	527647.4268	4918147.494	2.5	2.5	-0.55853	-0.3893	-0.36367
G065C	G065	G065C-4	526006.4574	4916261.437	2.5	2.5	-0.50262	-1.17442	-0.32226
G066A	G066	G066A-1	535984.3381	4930776.661	2.5	2.5	0.51984	-1.00026	0.70194
G066A	G066	G066A-2	534343.3687	4928890.605	2.5	2.5	0.47617	-0.75112	0.30311
G066A	G066	G066A-3	532702.3993	4927004.548	2.5	2.5	0.4583	-1.13878	0.45948
G066A	G066	G066A-4	531061.4299	4925118.491	2.5	2.5	0.3608	-0.49951	0.51322
G066B	G066	G066B-1	536738.7658	4930120.278	2.5	2.5	0.43882	-1.076	1.20211
G066B	G066	G066B-2	535097.7951	4928234.22	2.5	2.5	0.52166	-1.06007	1.08272
G066B	G066	G066B-3	533456.8244	4926348.162	2.5	2.5	0.56962	-1.08413	1.54295
G066B	G066	G066B-4	531815.8538	4924462.104	2.5	2.5	0.78777	-0.5423	0.37901
G066C	G066	G066C-1	537493.1897	4929463.891	2.5	2.5	0.22686	-1.39256	1.78889
G066C	G066	G066C-2	535852.2203	4927577.834	2.5	2.5	0.52978	-0.11817	1.93085
G066C	G066	G066C-3	534211.2509	4925691.777	2.5	2.5	0.46898	-0.60287	1.5413
G066C	G066	G066C-4	532570.2815	4923805.721	2.5	2.5	0.21873	-0.93716	-0.67479
G068A	G068	G068A-1	549111.9862	4945865.228	2.5	2.5	0.15049	-0.93099	1.07661
G068A	G068	G068A-2	547471.0168	4943979.172	2.5	2.5	-0.07512	-0.22732	-0.1881
G068A	G068	G068A-3	545830.0474	4942093.115	2.5	2.5	-0.32564	-0.44605	1.04031
G068A	G068	G068A-4	544189.078	4940207.058	2.5	2.5	-1.11493	0.05786	-1.31751
G068B	G068	G068B-1	549866.4139	4945208.845	2.5	2.5	0.24351	-1.05385	1.90646
G068B	G068	G068B-2	548225.4432	4943322.787	2.5	2.5	-0.167	-0.28987	-1.1762
G068B	G068	G068B-3	546584.4726	4941436.729	2.5	2.5	-0.34303	-0.80967	1.17891
G068B	G068	G068B-4	544943.5019	4939550.671	2.5	2.5	-0.45286	-0.24619	-0.75108
G068C	G068	G068C-1	550620.8378	4944552.458	2.5	2.5	0.52126	-0.32928	1.4386
G068C	G068	G068C-2	548979.8684	4942666.401	2.5	2.5	-0.04779	-0.22673	0.22955
G068C	G068	G068C-3	547338.899	4940780.344	2.5	2.5	0.23403	-0.81405	1.64572
G068C	G068	G068C-4	545697.9296	4938894.288	2.5	2.5	0.12726	-0.24901	0.83311
G070A	G070	G070A-1	485737.0306	4868453.246	2.5	2.5	-0.13728	-0.92634	-0.68458
G070A	G070	G070A-2	484096.0612	4866567.189	2.5	2.5	-0.41328	-0.68969	0.35091
G070A	G070	G070A-3	482455.0918	4864681.133	2.5	2.5	-1.26857	-0.42186	-0.5551
G070A	G070	G070A-4	480814.1224	4862795.076	2.5	2.5	-0.53916	-0.59651	-0.3678
G070B	G070	G070B-1	486491.4583	4867796.863	2.5	2.5	-0.4675	-0.74129	-0.84177
G070B	G070	G070B-2	484850.4877	4865910.805	2.5	2.5	-0.06931	-0.29117	-0.26134
G070B	G070	G070B-3	483209.517	4864024.747	2.5	2.5	-0.87704	-0.96601	-0.52492
G070B	G070	G070B-4	481568.5463	4862138.688	2.5	2.5	-0.53916	-0.59651	-0.3678
G070C	G070	G070C-1	487245.8822	4867140.475	2.5	2.5	-0.61313	-0.60896	-0.20375
G070C	G070	G070C-2	485604.9128	4865254.419	2.5	2.5	-0.06931	-0.29117	-0.26134
G070C	G070	G070C-3	483963.9434	4863368.362	2.5	2.5	-0.80161	-0.6098	-0.50307
G070C	G070	G070C-4	482322.974	4861482.305	2.5	2.5	-0.58214	-0.36833	-0.0973
G080A	G080	G080A-1	551375.2713	4943896.081	2.5	2.5	0.00311	-0.70244	0.69362
G080A	G080	G080A-2	549734.3019	4942010.024	2.5	2.5	-0.04828	-0.09489	-0.93159
G080A	G080	G080A-3	548093.3325	4940123.968	2.5	2.5	0.31516	-0.67222	1.72628
G080A	G080	G080A-4	546452.3631	4938237.911	2.5	2.5	0.12726	-0.24901	0.83311
G080B	G080	G080B-1	552129.699	4943239.698	2.5	2.5	-0.13276	-0.89898	1.56386
G080B	G080	G080B-2	550488.7283	4941353.64	2.5	2.5	0.05017	-0.85304	-0.85825
G080B	G080	G080B-3	548847.7576	4939467.582	2.5	2.5	0.42689	-1.05517	1.27782
G080B	G080	G080B-4	547206.7869	4937581.524	2.5	2.5	0.24798	-0.8911	2.01921
G080C	G080	G080C-1	552884.1229	4942583.31	2.5	2.5	-0.59678	-0.01403	0.20597
G080C	G080	G080C-2	551243.1535	4940697.254	2.5	2.5	-0.1651	-0.08978	-0.05275
G080C	G080	G080C-3	549602.1841	4938811.197	2.5	2.5	0.29851	-0.53229	2.50546
G080C	G080	G080C-4	547961.2147	4936925.14	2.5	2.5	0.56065	-0.19107	3.45888
G085A	G085	G085A-1	488000.3157	4866484.099	2.5	2.5	-0.31545	-1.16614	-1.09521
G085A	G085	G085A-2	486359.3463	4864598.042	2.5	2.5	-0.58656	-0.67531	-0.10817
G085A	G085	G085A-3	484718.3769	4862711.985	2.5	2.5	-0.39437	-0.84257	-0.17849
G085A	G085	G085A-4	483077.4075	4860825.929	2.5	2.5	-0.50669	-0.64507	-0.79363
G085B	G085	G085B-1	488754.7434	4865827.716	2.5	2.5	0.45569	-0.56978	-0.88146
G085B	G085	G085B-2	487113.7727	4863941.658	2.5	2.5	-0.25892	-0.517	0.13953
G085B	G085	G085B-3	485472.802	4862055.599	2.5	2.5	-0.39437	-0.84257	-0.17849
G085B	G085	G085B-4	483831.8314	4860169.541	2.5	2.5	-0.51417	-0.8679	-0.03599
G085C	G085	G085C-1	489509.1673	4865171.328	2.5	2.5	0.45569	-0.56978	-0.88146
G085C	G085	G085C-2	487868.1979	4863285.271	2.5	2.5	-0.55184	-0.75829	-0.46001
G085C	G085	G085C-3	486227.2285	4861399.215	2.5	2.5	-0.03488	-0.92063	-0.55278
G085C	G085	G085C-4	484586.2591	4859513.158	2.5	2.5	-0.46592	-0.98277	-0.78228
G094A	G094	G094A-1	547074.7323	4934382.65	2.5	2.5	0.31099	-1.41321	2.38479
G094A	G094	G094A-2	545433.7629	4932496.594	2.5	2.5	-0.11295	-0.87317	0.0861
G094A	G094	G094A-3	543792.7934	4930610.537	2.5	2.5	-0.22621	-0.89599	-0.19415
G094A	G094	G094A-4	542151.824	4928724.48	2.5	2.5	-0.05838	-0.91504	-0.65239
G094B	G094	G094B-1	547829.16	4933726.267	2.5	2.5	0.3271	-0.8267	1.95314
G094B	G094	G094B-2	546188.1893	4931840.209	2.5	2.5	-0.20114	-0.64187	-0.42124
G094B	G094	G094B-3	544547.2186	4929954.151	2.5	2.5	-0.22621	-0.89599	-0.19415
G094B	G094	G094B-4	542906.2479	4928068.093	2.5	2.5	-0.27106	0.65484	-0.20849
G094C	G094	G094C-1	548583.5839	4933069.88	2.5	2.5	0.3271	-0.8267	1.95314
G094C	G094	G094C-2	546942.6145	4931183.823	2.5	2.5	-0.25019	-1.15093	-0.07415
G094C	G094	G094C-3	545301.645	4929297.766	2.5	2.5	-0.55636	-0.75737	0.05024
G094C	G094	G094C-4	543660.6756	4927411.71	2.5	2.5	-0.1328	-0.39536	-0.51108
G097A	G097	G097A-1	566766.2044	4957015.501	2.5	2.5	0.38129	-0.29416	2.01396
G097A	G097	G097A-2	565125.235	4955129.444	2.5	2.5	-1.08399	-0.34623	0.53761
G097A	G097	G097A-3	563484.2656	4953243.388	2.5	2.5	-0.47981	-0.02946	0.69695
G097A	G097	G097A-4	561843.2962	4951357.331	2.5	2.5	-0.47981	-0.02946	0.69695
G097B	G097	G097B-1	567520.6322	4956359.118	2.5	2.5	0.24009	-0.05046	1.60588
G097B	G097	G097B-2	565879.6615	4954473.06	2.5	2.5	-1.1567	-0.45271	-0.99974
G097B	G097	G097B-3	564238.6908	4952587.001	2.5	2.5	-0.47981	-0.02946	0.69695
G097B	G097	G097B-4	562597.7201	4950700.943	2.5	2.5	-0.50532	0.55294	0.33476
G097C	G097	G097C-1	568275.056	4955702.73	2.5	2.5	0.06716	-0.11598	1.5149
G097C	G097	G097C-2	566634.0866	4953816.674	2.5	2.5	-1.22617	-0.65571	-0.52693
G097C	G097	G097C-3	564993.1172	4951930.617	2.5	2.5	-0.47981	-0.02946	0.69695
G097C	G097	G097C-4	563352.1478	4950044.56	2.5	2.5	-0.44663	1.20871	1.04574
G098A	G098	G098A-1	573330.0285	4964559.784	2.5	2.5	-0.64192	-0.79069	2.87121
G098A	G098	G098A-2	571689.0591	4962673.728	2.5	2.5	-0.51544	-0.32053	1.97285
G098A	G098	G098A-3	570048.0897	4960787.671	2.5	2.5	0.26916	-0.66772	1.26726
G098A	G098	G098A-4	568407.1203	4958901.614	2.5	2.5	-0.07998	-0.39483	1.97303
G098B	G098	G098B-1	574084.4562	4963903.401	2.5	2.5	-0.34335	-0.79055	2.75798
G098B	G098	G098B-2	572443.4855	4962017.343	2.5	2.5	-0.51544	-0.32053	1.97285
G098B	G098	G098B-3	570802.5149	4960131.285	2.5	2.5	0.51048	-0.40656	1.72989
G098B	G098	G098B-4	569161.5442	4958245.227	2.5	2.5	-0.17793	-0.9313	0.53981
G098C	G098	G098C-1	574838.8801	4963247.014	2.5	2.5	-0.58795	-1.09741	1.60765
G098C	G098	G098C-2	573197.9107	4961360.957	2.5	2.5	-0.03384	-0.62078	1.89408
G098C	G098	G098C-3	571556.9413	4959474.9	2.5	2.5	0.46913	-1.11193	0.42538
G098C	G098	G098C-4	569915.9719	4957588.844	2.5	2.5	-0.31006	-0.29666	-0.55867
G100A	G100	G100A-1	483699.7767	4856970.668	2.5	2.5	-0.65138	-0.17013	0.1346
G100A	G100	G100A-2	482058.8073	4855084.611	2.5	2.5	-0.47434	-0.97239	-0.90901
G100A	G100	G100A-3	480417.8379	4853198.555	2.5	2.5	-0.66035	-0.54267	-0.41745
G100A	G100	G100A-4	478776.8685	4851312.498	2.5	2.5	-0.23584	-0.33515	-0.36114
G100B	G100	G100B-1	484454.2044	4856314.285	2.5	2.5	-0.62435	-0.38146	0.80429
G100B	G100	G100B-2	482813.2337	4854428.227	2.5	2.5	0.0066	-0.89734	0.53056
G100B	G100	G100B-3	481172.263	4852542.169	2.5	2.5	-0.32801	-0.6661	-1.13266
G100B	G100	G100B-4	479531.2923	4850656.111	2.5	2.5	-0.57008	-0.4037	-0.33344
G100C	G100	G100C-1	485208.6283	4855657.897	2.5	2.5	-0.43499	-0.28852	0.19274
G100C	G100	G100C-2	483567.6589	4853771.841	2.5	2.5	0.63404	-0.66405	-0.20376
G100C	G100	G100C-3	481926.6895	4851885.784	2.5	2.5	0.35391	-0.56218	-0.37416
G100C	G100	G100C-4	480285.7201	4849999.727	2.5	2.5	-0.25952	-0.52759	-0.66678
G110A	G110	G110A-1	549338.0173	4932413.503	2.5	2.5	0.7159	-0.30365	1.29169
G110A	G110	G110A-2	547697.0479	4930527.446	2.5	2.5	-0.44643	-0.66725	-0.77
G110A	G110	G110A-3	546056.0785	4928641.39	2.5	2.5	-0.56289	-0.06759	0.09996
G110A	G110	G110A-4	544415.1091	4926755.333	2.5	2.5	-0.78666	-0.68118	-0.81539
G110B	G110	G110B-1	550092.445	4931757.12	2.5	2.5	-0.33702	-1.27734	0.39728
G110B	G110	G110B-2	548451.4743	4929871.062	2.5	2.5	-0.671	-0.33052	-1.09969
G110B	G110	G110B-3	546810.5037	4927985.004	2.5	2.5	-0.64216	-0.41304	0.11775
G110B	G110	G110B-4	545169.533	4926098.946	2.5	2.5	-0.85555	-0.0075	-0.75125
G110C	G110	G110C-1	550846.8689	4931100.732	2.5	2.5	0.13786	-0.9662	-0.26349
G110C	G110	G110C-2	549205.8995	4929214.676	2.5	2.5	-0.60069	0.3251	-1.2611
G110C	G110	G110C-3	547564.9301	4927328.619	2.5	2.5	-0.62041	-0.97866	0.43074
G110C	G110	G110C-4	545923.9607	4925442.562	2.5	2.5	-0.93023	-0.63056	-0.46651
G120A	G120	G120A-1	505654.5339	4877634.371	2.5	2.5	2.97576	-0.07459	-1.26714
G120A	G120	G120A-2	504013.5645	4875748.315	2.5	2.5	3.60936	0.11585	-1.46559
G120A	G120	G120A-3	502372.5951	4873862.258	2.5	2.5	4.02553	0.35039	-1.29479
G120A	G120	G120A-4	500731.6257	4871976.201	2.5	2.5	3.40872	0.78682	-0.97789
G120B	G120	G120B-1	506408.9616	4876977.988	2.5	2.5	3.24954	-0.08653	0.00727
G120B	G120	G120B-2	504767.9909	4875091.93	2.5	2.5	3.36041	-0.10039	-0.37388
G120B	G120	G120B-3	503127.0203	4873205.872	2.5	2.5	3.96649	0.43838	-1.29081
G120B	G120	G120B-4	501486.0496	4871319.814	2.5	2.5	3.14232	-0.10489	-1.58914
G120C	G120	G120C-1	507163.3855	4876321.601	2.5	2.5	2.65416	0.09531	-0.48739
G120C	G120	G120C-2	505522.4161	4874435.544	2.5	2.5	3.07269	0.00968	-1.25806
G120C	G120	G120C-3	503881.4467	4872549.487	2.5	2.5	3.52285	0.341	-0.68203
G120C	G120	G120C-4	502240.4773	4870663.431	2.5	2.5	2.77853	0.03517	-1.09557
G130A	G130	G130A-1	571292.7745	4953077.206	2.5	2.5	-0.1305	-0.66095	0.54202
G130A	G130	G130A-2	569651.8051	4951191.15	2.5	2.5	-0.8111	0.38017	-1.04607
G130A	G130	G130A-3	568010.8357	4949305.093	2.5	2.5	-0.398	-0.24214	0.13056
G130A	G130	G130A-4	566369.8663	4947419.036	2.5	2.5	-0.04935	0.42896	0.76884
G130B	G130	G130B-1	572047.2023	4952420.823	2.5	2.5	0.48599	-0.40069	0.66393
G130B	G130	G130B-2	570406.2316	4950534.765	2.5	2.5	-0.58513	-0.33479	-0.61011
G130B	G130	G130B-3	568765.2609	4948648.707	2.5	2.5	-0.00374	-0.14257	0.30924
G130B	G130	G130B-4	567124.2902	4946762.649	2.5	2.5	0.67635	-0.01163	-1.11938
G130C	G130	G130C-1	572801.6261	4951764.436	2.5	2.5	0.68706	-0.46723	-0.12445
G130C	G130	G130C-2	571160.6567	4949878.379	2.5	2.5	-0.66938	-0.48056	-0.54503
G130C	G130	G130C-3	569519.6873	4947992.322	2.5	2.5	-0.00374	-0.14257	0.30924
G130C	G130	G130C-4	567878.7179	4946106.266	2.5	2.5	0.71592	-0.0676	-0.34756
G140A	G140	G140A-1	527609.2912	4898298.075	2.5	2.5	-1.19782	0.23214	-0.8891
G140A	G140	G140A-2	525968.3218	4896412.018	2.5	2.5	-0.61979	-0.50707	0.32715
G140A	G140	G140A-3	524327.3524	4894525.961	2.5	2.5	0.00384	-0.9019	-0.0764
G140A	G140	G140A-4	522686.383	4892639.905	2.5	2.5	0.75853	-0.45378	0.79307
G140B	G140	G140B-1	528363.7189	4897641.692	2.5	2.5	-0.76088	-0.35104	-0.11853
G140B	G140	G140B-2	526722.7482	4895755.633	2.5	2.5	-0.48768	-0.62425	0.71505
G140B	G140	G140B-3	525081.7775	4893869.575	2.5	2.5	1.08616	-0.68124	1.1679
G140B	G140	G140B-4	523440.8068	4891983.517	2.5	2.5	0.75853	-0.45378	0.79307
G140C	G140	G140C-1	529118.1428	4896985.304	2.5	2.5	-0.588	-0.81225	0.14575
G140C	G140	G140C-2	527477.1734	4895099.247	2.5	2.5	-0.48768	-0.62425	0.71505
G140C	G140	G140C-3	525836.204	4893213.191	2.5	2.5	0.22195	-0.975	-0.11841
G140C	G140	G140C-4	524195.2345	4891327.134	2.5	2.5	0.72996	-0.25776	-0.53799
G141A	G141	G141A-1	534173.1152	4905842.358	2.5	2.5	-0.63276	0.33016	0.79985
G141A	G141	G141A-2	532532.1458	4903956.302	2.5	2.5	-0.59179	-0.78838	-0.96491
G141A	G141	G141A-3	530891.1764	4902070.245	2.5	2.5	-1.23956	0.21362	-0.18916
G141A	G141	G141A-4	529250.207	4900184.188	2.5	2.5	-1.54295	0.49598	-1.00882
G141B	G141	G141B-1	534927.5429	4905185.975	2.5	2.5	-0.12696	-0.92407	2.07496
G141B	G141	G141B-2	533286.5723	4903299.917	2.5	2.5	-0.90301	-0.33036	-0.37712
G141B	G141	G141B-3	531645.6016	4901413.859	2.5	2.5	-1.17904	-1.11867	-0.4695
G141B	G141	G141B-4	530004.6309	4899527.801	2.5	2.5	-0.65243	-0.95805	-0.03247
G141C	G141	G141C-1	535681.9668	4904529.587	2.5	2.5	0.32746	-0.76427	1.53448
G141C	G141	G141C-2	534040.9974	4902643.531	2.5	2.5	-0.49991	-0.53868	0.7377
G141C	G141	G141C-3	532400.028	4900757.474	2.5	2.5	-0.84938	-1.0083	-0.55556
G141C	G141	G141C-4	530759.0586	4898871.418	2.5	2.5	-0.72568	-0.24963	0.66885
G148A	G148	G148A-1	580119.8837	4958652.343	2.5	2.5	-0.86962	-0.73378	-0.03077
G148A	G148	G148A-2	578478.9143	4956766.286	2.5	2.5	-0.20955	-0.20972	2.61344
G148A	G148	G148A-3	576837.9449	4954880.229	2.5	2.5	-0.50754	-0.66267	1.99387
G148A	G148	G148A-4	575196.9755	4952994.173	2.5	2.5	0.14446	-0.15708	-0.11214
G148B	G148	G148B-1	580874.3114	4957995.96	2.5	2.5	-1.5343	-0.7633	-1.07141
G148B	G148	G148B-2	579233.3407	4956109.901	2.5	2.5	-0.73826	-0.0163	1.39784
G148B	G148	G148B-3	577592.37	4954223.843	2.5	2.5	-0.50754	-0.66267	1.99387
G148B	G148	G148B-4	575951.3993	4952337.785	2.5	2.5	-0.04725	-0.87323	0.75951
G148C	G148	G148C-1	581628.7353	4957339.572	2.5	2.5	-1.46209	-0.17888	-0.74831
G148C	G148	G148C-2	579987.7659	4955453.515	2.5	2.5	-0.95243	0.70189	0.56848
G148C	G148	G148C-3	578346.7965	4953567.459	2.5	2.5	-0.7023	0.01404	0.48141
G148C	G148	G148C-4	576705.8271	4951681.402	2.5	2.5	-0.03438	-0.45729	0.63304
G158A	G158	G158A-1	529872.5762	4896328.927	2.5	2.5	-0.73914	-1.07028	-0.72049
G158A	G158	G158A-2	528231.6068	4894442.871	2.5	2.5	-0.06962	-0.56388	0.27158
G158A	G158	G158A-3	526590.6374	4892556.814	2.5	2.5	0.37767	-1.22673	-0.50496
G158A	G158	G158A-4	524949.668	4890670.757	2.5	2.5	0.25439	-1.06589	-0.71872
G158B	G158	G158B-1	530627.0039	4895672.544	2.5	2.5	-0.20467	-0.78473	0.45788
G158B	G158	G158B-2	528986.0332	4893786.486	2.5	2.5	-0.10121	-1.1311	0.86732
G158B	G158	G158B-3	527345.0626	4891900.428	2.5	2.5	0.5951	-0.77376	-0.81117
G158B	G158	G158B-4	525704.0919	4890014.37	2.5	2.5	0.59069	-0.96202	-0.70066
G158C	G158	G158C-1	531381.4278	4895016.157	2.5	2.5	-0.0102	-1.07103	0.57242
G158C	G158	G158C-2	529740.4584	4893130.1	2.5	2.5	-0.16717	-0.64524	0.10732
G158C	G158	G158C-3	528099.489	4891244.043	2.5	2.5	0.48945	-0.27437	0.28975
G158C	G158	G158C-4	526458.5196	4889357.987	2.5	2.5	0.88992	-0.71197	-1.19074
G159A	G159	G159A-1	536436.4003	4903873.211	2.5	2.5	-0.22857	-0.60714	1.06162
G159A	G159	G159A-2	534795.4309	4901987.154	2.5	2.5	-0.64311	-0.55843	1.61826
G159A	G159	G159A-3	533154.4615	4900101.098	2.5	2.5	-0.67696	-0.57925	-0.91417
G159A	G159	G159A-4	531513.4921	4898215.041	2.5	2.5	-0.72568	-0.24963	0.66885
G159B	G159	G159B-1	537190.828	4903216.828	2.5	2.5	-0.67778	-1.17064	-0.27779
G159B	G159	G159B-2	535549.8573	4901330.77	2.5	2.5	-0.99177	-1.21337	0.42589
G159B	G159	G159B-3	533908.8866	4899444.712	2.5	2.5	-0.65449	-0.77162	-0.61186
G159B	G159	G159B-4	532267.916	4897558.653	2.5	2.5	-0.65411	-0.86691	1.06177
G159C	G159	G159C-1	537945.2519	4902560.44	2.5	2.5	-0.96377	-1.09612	-0.41234
G159C	G159	G159C-2	536304.2825	4900674.384	2.5	2.5	-0.27386	-1.11262	1.1016
G159C	G159	G159C-3	534663.3131	4898788.327	2.5	2.5	-0.59908	-1.02249	-1.20337
G159C	G159	G159C-4	533022.3437	4896902.27	2.5	2.5	-0.2823	-1.20911	1.26641
G164A	G164	G164A-1	569255.5206	4941594.628	2.5	2.5	-0.08128	-0.65387	1.7006
G164A	G164	G164A-2	567614.5512	4939708.572	2.5	2.5	-0.07121	-0.60266	-0.24831
G164A	G164	G164A-3	565973.5818	4937822.515	2.5	2.5	1.09704	-0.92294	0.17826
G164A	G164	G164A-4	564332.6124	4935936.459	2.5	2.5	1.74102	-0.09928	-0.92953
G164B	G164	G164B-1	570009.9483	4940938.245	2.5	2.5	0.26497	-0.1674	2.59371
G164B	G164	G164B-2	568368.9776	4939052.187	2.5	2.5	-0.14339	-0.66287	-0.96292
G164B	G164	G164B-3	566728.0069	4937166.129	2.5	2.5	1.00962	-1.09672	0.37873
G164B	G164	G164B-4	565087.0363	4935280.071	2.5	2.5	1.38313	-0.21138	-0.48101
G164C	G164	G164C-1	570764.3722	4940281.858	2.5	2.5	0.03792	-0.85262	0.83927
G164C	G164	G164C-2	569123.4028	4938395.801	2.5	2.5	-0.06635	-0.75275	-0.66273
G164C	G164	G164C-3	567482.4334	4936509.744	2.5	2.5	1.02003	-0.41175	0.83282
G164C	G164	G164C-4	565841.464	4934623.688	2.5	2.5	0.49578	-0.5214	-0.85055
G165A	G165	G165A-1	575819.3447	4949138.912	2.5	2.5	0.12322	-1.23641	1.72941
G165A	G165	G165A-2	574178.3753	4947252.855	2.5	2.5	-0.06692	-0.47274	1.75941
G165A	G165	G165A-3	572537.4059	4945366.799	2.5	2.5	0.11011	-0.31141	-0.07737
G165A	G165	G165A-4	570896.4365	4943480.742	2.5	2.5	0.04619	-0.72894	-0.34906
G165B	G165	G165B-1	576573.7724	4948482.529	2.5	2.5	-0.36075	-0.9394	1.96131
G165B	G165	G165B-2	574932.8017	4946596.471	2.5	2.5	-0.45573	-0.69127	0.9023
G165B	G165	G165B-3	573291.831	4944710.413	2.5	2.5	-0.39755	-0.90698	-0.48827
G165B	G165	G165B-4	571650.8603	4942824.354	2.5	2.5	-0.1607	-0.79006	0.65618
G165C	G165	G165C-1	577328.1963	4947826.141	2.5	2.5	-0.4414	-0.82174	0.66978
G165C	G165	G165C-2	575687.2269	4945940.085	2.5	2.5	-0.57461	-0.82799	1.17424
G165C	G165	G165C-3	574046.2575	4944054.028	2.5	2.5	-0.58968	-0.54845	-0.55641
G165C	G165	G165C-4	572405.2881	4942167.971	2.5	2.5	-0.3272	-0.22973	-0.20868
G167A	G167	G167A-1	588946.9928	4964227.479	2.5	2.5	-0.57829	-0.91245	2.22994
G167A	G167	G167A-2	587306.0234	4962341.422	2.5	2.5	-0.91451	-1.10246	2.51171
G167A	G167	G167A-3	585665.054	4960455.366	2.5	2.5	-0.04618	0.09049	0.73024
G167A	G167	G167A-4	584024.0846	4958569.309	2.5	2.5	-0.60748	-0.44861	0.25555
G167B	G167	G167B-1	589701.4205	4963571.096	2.5	2.5	-0.10137	-0.60365	0.60108
G167B	G167	G167B-2	588060.4498	4961685.038	2.5	2.5	-0.55398	-0.24777	1.15221
G167B	G167	G167B-3	586419.4791	4959798.98	2.5	2.5	-0.49229	0.04266	0.27305
G167B	G167	G167B-4	584778.5085	4957912.922	2.5	2.5	-0.70155	-0.36149	-0.00671
G167C	G167	G167C-1	590455.8444	4962914.708	2.5	2.5	0.17938	-0.99224	-0.2946
G167C	G167	G167C-2	588814.875	4961028.652	2.5	2.5	-0.24771	0.54894	0.15074
G167C	G167	G167C-3	587173.9056	4959142.595	2.5	2.5	-0.6719	-0.69426	0.70112
G167C	G167	G167C-4	585532.9362	4957256.538	2.5	2.5	-0.70155	-0.36149	-0.00671
G169A	G169	G169A-1	479625.2687	4834005.512	2.5	2.5	-0.99406	0.74258	0.29796
G169A	G169	G169A-2	477984.2993	4832119.455	2.5	2.5	-0.94141	0.43994	-0.2033
G169A	G169	G169A-3	476343.3299	4830233.399	2.5	2.5	-1.21876	-0.73714	-0.79252
G169A	G169	G169A-4	474702.3605	4828347.342	2.5	2.5	-0.85544	-0.34451	-0.23332
G169B	G169	G169B-1	480379.6965	4833349.129	2.5	2.5	-0.49028	-0.18383	-0.3869
G169B	G169	G169B-2	478738.7258	4831463.071	2.5	2.5	-0.87448	-0.43724	-1.12623
G169B	G169	G169B-3	477097.7551	4829577.013	2.5	2.5	-1.11217	-0.78249	-0.39309
G169B	G169	G169B-4	475456.7844	4827690.955	2.5	2.5	-0.85544	-0.34451	-0.23332
G169C	G169	G169C-1	481134.1203	4832692.741	2.5	2.5	-0.06435	-0.90873	-0.24538
G169C	G169	G169C-2	479493.1509	4830806.685	2.5	2.5	-0.92513	-0.46583	-0.63893
G169C	G169	G169C-3	477852.1815	4828920.628	2.5	2.5	-0.8777	-0.69093	0.22314
G169C	G169	G169C-4	476211.2121	4827034.571	2.5	2.5	-1.00702	-0.48879	0.98675
G172A	G172	G172A-1	499316.7409	4856638.363	2.5	2.5	-0.00876	-1.01689	-0.48232
G172A	G172	G172A-2	497675.7715	4854752.306	2.5	2.5	0.26217	-1.00799	-0.71237
G172A	G172	G172A-3	496034.8021	4852866.249	2.5	2.5	0.38238	-0.67168	0.16704
G172A	G172	G172A-4	494393.8327	4850980.193	2.5	2.5	-0.28208	-0.76905	-0.42767
G172B	G172	G172B-1	500071.1687	4855981.98	2.5	2.5	-0.18116	-0.84173	-0.87059
G172B	G172	G172B-2	498430.198	4854095.921	2.5	2.5	0.07278	-0.8644	-0.08912
G172B	G172	G172B-3	496789.2273	4852209.863	2.5	2.5	0.57823	-0.64282	0.85562
G172B	G172	G172B-4	495148.2566	4850323.805	2.5	2.5	0.28772	-0.62421	0.63943
G172C	G172	G172C-1	500825.5925	4855325.592	2.5	2.5	-0.05589	-0.89033	0.52906
G172C	G172	G172C-2	499184.6231	4853439.535	2.5	2.5	0.31069	-0.78272	-0.7319
G172C	G172	G172C-3	497543.6537	4851553.479	2.5	2.5	0.71595	-0.9438	0.86085
G172C	G172	G172C-4	495902.6843	4849667.422	2.5	2.5	0.33513	-0.71862	0.50374
G175A	G175	G175A-1	519008.2131	4879271.213	2.5	2.5	2.0895	-0.81106	-2.09928
G175A	G175	G175A-2	517367.2437	4877385.157	2.5	2.5	2.15413	-0.72335	-0.85531
G175A	G175	G175A-3	515726.2743	4875499.1	2.5	2.5	1.7272	-0.94669	0.37175
G175A	G175	G175A-4	514085.3049	4873613.043	2.5	2.5	0.64395	-0.58454	-0.5574
G175B	G175	G175B-1	519762.6408	4878614.83	2.5	2.5	1.72052	-0.99361	-0.95628
G175B	G175	G175B-2	518121.6702	4876728.772	2.5	2.5	2.2091	-0.64803	-1.79262
G175B	G175	G175B-3	516480.6995	4874842.714	2.5	2.5	1.37184	-0.63663	-0.29689
G175B	G175	G175B-4	514839.7288	4872956.656	2.5	2.5	1.0585	-0.85347	-0.06907
G175C	G175	G175C-1	520517.0647	4877958.443	2.5	2.5	1.72052	-0.99361	-0.95628
G175C	G175	G175C-2	518876.0953	4876072.386	2.5	2.5	1.99914	-0.71246	-2.10905
G175C	G175	G175C-3	517235.1259	4874186.329	2.5	2.5	1.47803	-0.38797	-0.58792
G175C	G175	G175C-4	515594.1565	4872300.273	2.5	2.5	1.27554	-0.50853	-0.5887
G182A	G182	G182A-1	564954.9816	4932081.198	2.5	2.5	-0.05069	-0.22966	0.14651
G182A	G182	G182A-2	563314.0122	4930195.141	2.5	2.5	0.35537	-0.97172	0.73521
G182A	G182	G182A-3	561673.0428	4928309.084	2.5	2.5	1.00253	-0.27751	0.5213
G182A	G182	G182A-4	560032.0734	4926423.028	2.5	2.5	1.62558	-0.09732	-0.6403
G182B	G182	G182B-1	565709.4093	4931424.815	2.5	2.5	0.39176	-0.34801	1.01701
G182B	G182	G182B-2	564068.4386	4929538.756	2.5	2.5	0.20218	-0.56644	1.27298
G182B	G182	G182B-3	562427.4679	4927652.698	2.5	2.5	0.74203	-0.71887	0.16297
G182B	G182	G182B-4	560786.4973	4925766.64	2.5	2.5	1.60509	0.52048	-0.26169
G182C	G182	G182C-1	566463.8332	4930768.427	2.5	2.5	0.15538	-1.13016	1.17607
G182C	G182	G182C-2	564822.8638	4928882.37	2.5	2.5	0.17157	-0.71141	0.24258
G182C	G182	G182C-3	563181.8944	4926996.314	2.5	2.5	0.50117	-0.73257	0.83407
G182C	G182	G182C-4	561540.925	4925110.257	2.5	2.5	1.60509	0.52048	-0.26169
G183A	G183	G183A-1	571518.8056	4939625.481	2.5	2.5	0.14706	-0.02582	0.96616
G183A	G183	G183A-2	569877.8362	4937739.425	2.5	2.5	-0.19987	-0.2158	-0.90678
G183A	G183	G183A-3	568236.8668	4935853.368	2.5	2.5	1.2949	1.68953	1.82179
G183A	G183	G183A-4	566595.8974	4933967.311	2.5	2.5	0.49578	-0.5214	-0.85055
G183B	G183	G183B-1	572273.2334	4938969.098	2.5	2.5	0.16296	-0.83518	-0.20482
G183B	G183	G183B-2	570632.2627	4937083.04	2.5	2.5	-0.19987	-0.2158	-0.90678
G183B	G183	G183B-3	568991.292	4935196.982	2.5	2.5	1.26638	1.27179	1.92159
G183B	G183	G183B-4	567350.3213	4933310.924	2.5	2.5	0.73571	-0.44579	0.55962
G183C	G183	G183C-1	573027.6572	4938312.711	2.5	2.5	-0.0467	-0.62006	-0.43471
G183C	G183	G183C-2	571386.6878	4936426.654	2.5	2.5	-0.27532	-0.41081	-0.60365
G183C	G183	G183C-3	569745.7184	4934540.597	2.5	2.5	1.23372	-0.14962	1.94439
G183C	G183	G183C-4	568104.749	4932654.541	2.5	2.5	0.62506	-0.52849	0.83493
G184A	G184	G184A-1	578082.6297	4947169.765	2.5	2.5	-0.59843	-0.57951	-0.23888
G184A	G184	G184A-2	576441.6603	4945283.708	2.5	2.5	-0.73941	-0.61578	0.2624
G184A	G184	G184A-3	574800.6909	4943397.651	2.5	2.5	-0.62361	-0.32568	-0.58276
G184A	G184	G184A-4	573159.7215	4941511.595	2.5	2.5	-0.18951	-0.83063	-0.04647
G184B	G184	G184B-1	578837.0574	4946513.382	2.5	2.5	-0.67457	-0.52018	0.4342
G184B	G184	G184B-2	577196.0867	4944627.324	2.5	2.5	-0.41091	-0.94851	0.47787
G184B	G184	G184B-3	575555.1161	4942741.265	2.5	2.5	-0.42868	-1.08513	-0.82551
G184B	G184	G184B-4	573914.1454	4940855.207	2.5	2.5	0.21487	-0.97192	0.00478
G184C	G184	G184C-1	579591.4813	4945856.994	2.5	2.5	-0.53689	-0.70816	-0.09947
G184C	G184	G184C-2	577950.5119	4943970.937	2.5	2.5	-0.29267	-0.10101	0.03733
G184C	G184	G184C-3	576309.5425	4942084.881	2.5	2.5	-0.2155	-0.49637	-0.21665
G184C	G184	G184C-4	574668.5731	4940198.824	2.5	2.5	0.21487	-0.97192	0.00478
G191A	G191	G191A-1	501580.026	4854669.215	2.5	2.5	0.49736	-1.00323	1.32858
G191A	G191	G191A-2	499939.0566	4852783.159	2.5	2.5	0.47265	-0.89402	0.18776
G191A	G191	G191A-3	498298.0872	4850897.102	2.5	2.5	0.66491	-0.61454	0.53401
G191A	G191	G191A-4	496657.1178	4849011.045	2.5	2.5	0.33513	-0.71862	0.50374
G191B	G191	G191B-1	502334.4537	4854012.832	2.5	2.5	0.60936	-1.00704	1.10788
G191B	G191	G191B-2	500693.483	4852126.774	2.5	2.5	0.63829	-1.03777	0.07712
G191B	G191	G191B-3	499052.5124	4850240.716	2.5	2.5	0.245	-0.60182	0.19774
G191B	G191	G191B-4	497411.5417	4848354.658	2.5	2.5	0.98727	-0.16081	0.42141
G191C	G191	G191C-1	503088.8776	4853356.445	2.5	2.5	0.38639	-0.97072	0.24149
G191C	G191	G191C-2	501447.9082	4851470.388	2.5	2.5	0.51087	-1.07976	-0.88888
G191C	G191	G191C-3	499806.9388	4849584.331	2.5	2.5	0.82889	-0.60122	-0.89336
G191C	G191	G191C-4	498165.9694	4847698.275	2.5	2.5	1.17561	-0.7342	0.3669
G193A	G193	G193A-1	514707.6741	4869757.782	2.5	2.5	1.65976	-0.40844	0.01023
G193A	G193	G193A-2	513066.7047	4867871.726	2.5	2.5	0.73193	-0.31634	-0.77736
G193A	G193	G193A-3	511425.7353	4865985.669	2.5	2.5	0.44736	-0.14012	0.49299
G193A	G193	G193A-4	509784.7659	4864099.613	2.5	2.5	-0.53302	-0.37969	-1.04385
G193B	G193	G193B-1	515462.1018	4869101.399	2.5	2.5	1.65976	-0.40844	0.01023
G193B	G193	G193B-2	513821.1312	4867215.341	2.5	2.5	1.02761	-0.28653	-0.63636
G193B	G193	G193B-3	512180.1605	4865329.283	2.5	2.5	0.0095	-0.91876	-0.86621
G193B	G193	G193B-4	510539.1898	4863443.225	2.5	2.5	-0.0458	-0.69374	-0.43375
G193C	G193	G193C-1	516216.5257	4868445.012	2.5	2.5	1.56456	-0.17564	-1.72364
G193C	G193	G193C-2	514575.5563	4866558.955	2.5	2.5	0.71439	-0.33985	-0.92093
G193C	G193	G193C-3	512934.5869	4864672.898	2.5	2.5	0.56885	-0.98815	-1.27498
G193C	G193	G193C-4	511293.6175	4862786.842	2.5	2.5	0.75396	0.31508	0.54258
G195A	G195	G195A-1	527835.3222	4884846.349	2.5	2.5	1.52928	-0.44018	-1.60583
G195A	G195	G195A-2	526194.3528	4882960.293	2.5	2.5	1.08272	-0.94107	-1.63459
G195A	G195	G195A-3	524553.3834	4881074.236	2.5	2.5	1.5743	-1.01371	-1.84364
G195A	G195	G195A-4	522912.414	4879188.18	2.5	2.5	1.91664	-0.74587	-1.06255
G195B	G195	G195B-1	528589.75	4884189.966	2.5	2.5	1.52928	-0.44018	-1.60583
G195B	G195	G195B-2	526948.7793	4882303.908	2.5	2.5	1.46454	-0.74775	-1.10401
G195B	G195	G195B-3	525307.8086	4880417.85	2.5	2.5	1.65138	-1.05969	-1.05053
G195B	G195	G195B-4	523666.8379	4878531.792	2.5	2.5	2.03934	-0.87373	-1.44234
G195C	G195	G195C-1	529344.1738	4883533.579	2.5	2.5	1.85615	-0.28539	-1.26387
G195C	G195	G195C-2	527703.2044	4881647.522	2.5	2.5	1.57886	-1.1896	-1.84313
G195C	G195	G195C-3	526062.235	4879761.465	2.5	2.5	1.91378	-0.88522	-1.71548
G195C	G195	G195C-4	524421.2656	4877875.409	2.5	2.5	2.20507	-0.87647	-1.74631
G197A	G197	G197A-1	540962.9704	4899934.917	2.5	2.5	-1.35804	-0.60358	-0.6357
G197A	G197	G197A-2	539322.001	4898048.86	2.5	2.5	-1.3413	-0.82766	-0.84073
G197A	G197	G197A-3	537681.0316	4896162.803	2.5	2.5	-0.7861	-0.27976	-0.52418
G197A	G197	G197A-4	536040.0622	4894276.747	2.5	2.5	-0.09676	-0.59379	0.58232
G197B	G197	G197B-1	541717.3981	4899278.533	2.5	2.5	-1.37183	0.54911	-0.29746
G197B	G197	G197B-2	540076.4274	4897392.475	2.5	2.5	-1.05146	-0.77872	-0.61562
G197B	G197	G197B-3	538435.4567	4895506.417	2.5	2.5	-1.02903	1.09035	-0.84093
G197B	G197	G197B-4	536794.4861	4893620.359	2.5	2.5	-0.51828	-0.72262	-0.80329
G197C	G197	G197C-1	542471.822	4898622.146	2.5	2.5	-1.61611	0.92022	-1.03447
G197C	G197	G197C-2	540830.8526	4896736.089	2.5	2.5	-0.38136	-0.7989	-0.94279
G197C	G197	G197C-3	539189.8832	4894850.033	2.5	2.5	-0.85272	-0.45228	-0.50762
G197C	G197	G197C-4	537548.9138	4892963.976	2.5	2.5	-0.51828	-0.72262	-0.80329
G198A	G198	G198A-1	547526.7944	4907479.2	2.5	2.5	-0.3286	-0.70214	-1.41506
G198A	G198	G198A-2	545885.825	4905593.143	2.5	2.5	-0.33084	-0.90983	-1.00896
G198A	G198	G198A-3	544244.8556	4903707.087	2.5	2.5	-0.85352	-0.74529	-0.62158
G198A	G198	G198A-4	542603.8862	4901821.03	2.5	2.5	-1.12979	-0.13154	-0.69389
G198B	G198	G198B-1	548281.2222	4906822.817	2.5	2.5	-0.34652	-0.74239	-1.05753
G198B	G198	G198B-2	546640.2515	4904936.759	2.5	2.5	-0.33084	-0.90983	-1.00896
G198B	G198	G198B-3	544999.2808	4903050.701	2.5	2.5	-0.80945	-0.91512	-0.17598
G198B	G198	G198B-4	543358.3101	4901164.643	2.5	2.5	-1.27069	0.04979	-0.61458
G198C	G198	G198C-1	549035.646	4906166.429	2.5	2.5	-0.03959	0.16603	-0.99113
G198C	G198	G198C-2	547394.6766	4904280.373	2.5	2.5	-0.55614	-0.85823	-0.50911
G198C	G198	G198C-3	545753.7072	4902394.316	2.5	2.5	-0.89058	-0.98181	-0.00155
G198C	G198	G198C-4	544112.7378	4900508.259	2.5	2.5	-1.03252	-0.61458	0.64561
G202A	G202	G202A-1	573782.0907	4937656.334	2.5	2.5	0.07125	-0.49837	-0.82415
G202A	G202	G202A-2	572141.1213	4935770.277	2.5	2.5	0.0134	-0.80489	-0.33061
G202A	G202	G202A-3	570500.1519	4933884.221	2.5	2.5	1.32753	-0.75024	1.10982
G202A	G202	G202A-4	568859.1825	4931998.164	2.5	2.5	1.15097	-0.11548	0.8724
G202B	G202	G202B-1	574536.5184	4936999.951	2.5	2.5	0.07125	-0.49837	-0.82415
G202B	G202	G202B-2	572895.5477	4935113.893	2.5	2.5	-0.46859	-0.35109	-1.12381
G202B	G202	G202B-3	571254.5771	4933227.835	2.5	2.5	0.99306	-0.17825	1.078
G202B	G202	G202B-4	569613.6064	4931341.777	2.5	2.5	0.34793	-0.48384	-0.75637
G202C	G202	G202C-1	575290.9423	4936343.563	2.5	2.5	-0.26858	-1.05791	0.56567
G202C	G202	G202C-2	573649.9729	4934457.507	2.5	2.5	-0.43691	-1.0069	-0.5539
G202C	G202	G202C-3	572009.0035	4932571.45	2.5	2.5	-0.41412	-1.07081	-0.87838
G202C	G202	G202C-4	570368.0341	4930685.393	2.5	2.5	0.20158	-0.55929	-0.74448
G203A	G203	G203A-1	580345.9148	4945200.618	2.5	2.5	0.05028	-1.2278	1.00033
G203A	G203	G203A-2	578704.9454	4943314.561	2.5	2.5	0.58544	-0.27404	1.35098
G203A	G203	G203A-3	577063.976	4941428.504	2.5	2.5	0.45138	-0.72609	1.40007
G203A	G203	G203A-4	575423.0066	4939542.448	2.5	2.5	0.70367	0.00071	0.23944
G203B	G203	G203B-1	581100.3425	4944544.234	2.5	2.5	0.93926	-0.01699	2.85287
G203B	G203	G203B-2	579459.3718	4942658.176	2.5	2.5	0.76892	-0.3166	2.24664
G203B	G203	G203B-3	577818.4011	4940772.118	2.5	2.5	0.72525	-1.10258	1.43364
G203B	G203	G203B-4	576177.4304	4938886.06	2.5	2.5	0.44067	-0.93197	-0.10935
G203C	G203	G203C-1	581854.7664	4943887.847	2.5	2.5	0.3346	-0.68079	1.35227
G203C	G203	G203C-2	580213.797	4942001.79	2.5	2.5	0.90138	-0.51171	0.97095
G203C	G203	G203C-3	578572.8276	4940115.734	2.5	2.5	0.72525	-1.10258	1.43364
G203C	G203	G203C-4	576931.8582	4938229.677	2.5	2.5	0.77112	-0.48731	-1.03538
G204A	G204	G204A-1	586909.7388	4952744.901	2.5	2.5	0.56138	0.06553	1.09204
G204A	G204	G204A-2	585268.7694	4950858.844	2.5	2.5	1.39521	-0.05665	1.65359
G204A	G204	G204A-3	583627.8	4948972.788	2.5	2.5	0.1979	-1.00507	-0.06818
G204A	G204	G204A-4	581986.8306	4947086.731	2.5	2.5	0.19157	0.26536	-0.89304
G204B	G204	G204B-1	587664.1665	4952088.518	2.5	2.5	0.56138	0.06553	1.09204
G204B	G204	G204B-2	586023.1959	4950202.46	2.5	2.5	1.29213	-1.06339	2.10419
G204B	G204	G204B-3	584382.2252	4948316.402	2.5	2.5	0.27799	-0.80165	-0.9917
G204B	G204	G204B-4	582741.2545	4946430.344	2.5	2.5	0.36856	-0.86534	0.1438
G204C	G204	G204C-1	588418.5904	4951432.13	2.5	2.5	1.72664	1.03142	2.9538
G204C	G204	G204C-2	586777.621	4949546.074	2.5	2.5	1.62584	-0.44971	2.92575
G204C	G204	G204C-3	585136.6516	4947660.017	2.5	2.5	1.30192	0.81192	1.31342
G204C	G204	G204C-4	583495.6822	4945773.96	2.5	2.5	0.90421	-0.44258	1.44089
G210A	G210	G210A-1	503843.311	4852700.068	2.5	2.5	0.51796	-1.13478	-0.43848
G210A	G210	G210A-2	502202.3416	4850814.012	2.5	2.5	0.75668	-0.66926	0.52143
G210A	G210	G210A-3	500561.3722	4848927.955	2.5	2.5	1.17954	-0.61888	-0.00338
G210A	G210	G210A-4	498920.4028	4847041.898	2.5	2.5	1.25058	-0.87525	0.18248
G210B	G210	G210B-1	504597.7388	4852043.685	2.5	2.5	0.51796	-1.13478	-0.43848
G210B	G210	G210B-2	502956.7681	4850157.627	2.5	2.5	0.72439	-0.93397	-0.70485
G210B	G210	G210B-3	501315.7974	4848271.569	2.5	2.5	1.05489	-0.92895	0.29831
G210B	G210	G210B-4	499674.8267	4846385.511	2.5	2.5	1.11521	-0.51754	-0.94664
G210C	G210	G210C-1	505352.1626	4851387.298	2.5	2.5	0.12705	-1.01441	-1.05897
G210C	G210	G210C-2	503711.1932	4849501.241	2.5	2.5	1.01695	-0.95003	-1.12179
G210C	G210	G210C-3	502070.2238	4847615.184	2.5	2.5	0.659	-0.48342	-0.65356
G210C	G210	G210C-4	500429.2544	4845729.128	2.5	2.5	1.2901	-0.09287	-0.44451
G222A	G222	G222A-1	582609.1998	4943231.47	2.5	2.5	0.3346	-0.68079	1.35227
G222A	G222	G222A-2	580968.2304	4941345.414	2.5	2.5	0.72124	-0.08548	-0.76613
G222A	G222	G222A-3	579327.261	4939459.357	2.5	2.5	1.18592	-0.64358	-0.37775
G222A	G222	G222A-4	577686.2916	4937573.3	2.5	2.5	0.27633	-0.45883	-0.27782
G222B	G222	G222B-1	583363.6275	4942575.087	2.5	2.5	0.57292	-0.13074	0.28929
G222B	G222	G222B-2	581722.6568	4940689.029	2.5	2.5	0.37026	0.28385	0.15272
G222B	G222	G222B-3	580081.6862	4938802.971	2.5	2.5	0.1935	-0.42946	-0.58929
G222B	G222	G222B-4	578440.7155	4936916.913	2.5	2.5	0.24071	-0.59797	0.66307
G222C	G222	G222C-1	584118.0514	4941918.7	2.5	2.5	-0.55124	-0.52089	-1.04889
G222C	G222	G222C-2	582477.082	4940032.643	2.5	2.5	0.37026	0.28385	0.15272
G222C	G222	G222C-3	580836.1126	4938146.586	2.5	2.5	-0.01533	-0.11697	0.80662
G222C	G222	G222C-4	579195.1432	4936260.53	2.5	2.5	-0.23509	0.08927	1.52357
G253A	G253	G253A-1	541189.0015	4886483.191	2.5	2.5	0.88585	-0.67317	-0.8162
G253A	G253	G253A-2	539548.0321	4884597.135	2.5	2.5	0.81213	-0.8194	1.1948
G253A	G253	G253A-3	537907.0627	4882711.078	2.5	2.5	0.67278	-0.95949	-0.19933
G253A	G253	G253A-4	536266.0933	4880825.021	2.5	2.5	0.7392	-1.05075	0.16672
G253B	G253	G253B-1	541943.4292	4885826.808	2.5	2.5	1.28254	-0.51012	-1.07436
G253B	G253	G253B-2	540302.4585	4883940.75	2.5	2.5	1.13978	-0.46026	1.1282
G253B	G253	G253B-3	538661.4878	4882054.692	2.5	2.5	0.67278	-0.95949	-0.19933
G253B	G253	G253B-4	537020.5172	4880168.634	2.5	2.5	0.63727	-0.97611	0.6207
G253C	G253	G253C-1	542697.8531	4885170.421	2.5	2.5	1.29421	-0.21164	-1.37371
G253C	G253	G253C-2	541056.8837	4883284.364	2.5	2.5	0.74094	-0.50909	-0.30351
G253C	G253	G253C-3	539415.9143	4881398.307	2.5	2.5	-0.1781	-0.36282	-1.49764
G253C	G253	G253C-4	537774.9449	4879512.251	2.5	2.5	0.58329	-0.8865	0.29562
G257A	G257	G257A-1	567444.2977	4916660.325	2.5	2.5	-0.6427	-0.997	1.63519
G257A	G257	G257A-2	565803.3283	4914774.269	2.5	2.5	-0.57217	-0.65337	3.07564
G257A	G257	G257A-3	564162.3589	4912888.212	2.5	2.5	-0.99384	-0.10611	-0.26887
G257A	G257	G257A-4	562521.3895	4911002.155	2.5	2.5	-0.63288	-0.90661	0.60641
G257B	G257	G257B-1	568198.7254	4916003.942	2.5	2.5	-1.0069	-0.59505	1.8343
G257B	G257	G257B-2	566557.7548	4914117.884	2.5	2.5	-0.57217	-0.65337	3.07564
G257B	G257	G257B-3	564916.7841	4912231.826	2.5	2.5	-0.72506	-0.73621	0.19762
G257B	G257	G257B-4	563275.8134	4910345.768	2.5	2.5	-0.77584	-0.80681	0.23124
G257C	G257	G257C-1	568953.1493	4915347.555	2.5	2.5	-0.36452	0.99047	3.19416
G257C	G257	G257C-2	567312.1799	4913461.498	2.5	2.5	-0.39938	-0.70974	1.67091
G257C	G257	G257C-3	565671.2105	4911575.441	2.5	2.5	-0.52599	-0.20104	0.03131
G257C	G257	G257C-4	564030.2411	4909689.385	2.5	2.5	-0.2367	0.07725	0.91656
G276A	G276	G276A-1	569707.5828	4914691.178	2.5	2.5	0.26287	-0.59548	1.85964
G276A	G276	G276A-2	568066.6134	4912805.121	2.5	2.5	-0.74392	-0.32638	0.67906
G276A	G276	G276A-3	566425.644	4910919.065	2.5	2.5	-0.50986	-0.13334	-0.00322
G276A	G276	G276A-4	564784.6746	4909033.008	2.5	2.5	-0.77861	-0.50569	-0.17296
G276B	G276	G276B-1	570462.0105	4914034.795	2.5	2.5	0.26287	-0.59548	1.85964
G276B	G276	G276B-2	568821.0398	4912148.737	2.5	2.5	-0.61235	-0.1609	0.65707
G276B	G276	G276B-3	567180.0691	4910262.679	2.5	2.5	-0.75671	-0.5413	-1.1266
G276B	G276	G276B-4	565539.0985	4908376.621	2.5	2.5	-0.5451	-0.58259	-0.46641
G276C	G276	G276C-1	571216.4344	4913378.407	2.5	2.5	-0.66867	-0.7964	0.37694
G276C	G276	G276C-2	569575.465	4911492.351	2.5	2.5	-1.70027	0.98648	-0.11177
G276C	G276	G276C-3	567934.4956	4909606.294	2.5	2.5	-1.32645	-0.81376	-0.8194
G276C	G276	G276C-4	566293.5262	4907720.238	2.5	2.5	-0.9453	0.9443	-0.98351
G290A	G290	G290A-1	545715.5716	4882544.897	2.5	2.5	0.74487	-0.73461	-0.72401
G290A	G290	G290A-2	544074.6022	4880658.84	2.5	2.5	0.61953	-0.12532	-0.3979
G290A	G290	G290A-3	542433.6328	4878772.784	2.5	2.5	0.32475	-0.72031	-1.49401
G290A	G290	G290A-4	540792.6634	4876886.727	2.5	2.5	0.17222	-0.84038	-0.74408
G290B	G290	G290B-1	546469.9993	4881888.514	2.5	2.5	0.44846	-0.8656	0.07225
G290B	G290	G290B-2	544829.0286	4880002.456	2.5	2.5	0.41284	-0.92285	0.20125
G290B	G290	G290B-3	543188.0579	4878116.398	2.5	2.5	0.27773	-0.18051	-0.71651
G290B	G290	G290B-4	541547.0873	4876230.339	2.5	2.5	0.17222	-0.84038	-0.74408
G290C	G290	G290C-1	547224.4232	4881232.126	2.5	2.5	0.38482	-0.94836	-0.64094
G290C	G290	G290C-2	545583.4538	4879346.07	2.5	2.5	0.17408	-0.46526	-0.2908
G290C	G290	G290C-3	543942.4844	4877460.013	2.5	2.5	0.81575	-0.37347	-1.06664
G290C	G290	G290C-4	542301.515	4875573.956	2.5	2.5	-0.07459	0.01094	-1.30536
G361A	G361	G361A-1	554768.7118	4874668.308	2.5	2.5	1.2934	0.88544	0.70883
G361A	G361	G361A-2	553127.7424	4872782.251	2.5	2.5	0.58545	-0.95037	-0.32935
G361A	G361	G361A-3	551486.773	4870896.195	2.5	2.5	-0.21915	-0.24539	2.18977
G361A	G361	G361A-4	549845.8036	4869010.138	2.5	2.5	-0.3844	-0.77703	0.83819
G361B	G361	G361B-1	555523.1395	4874011.925	2.5	2.5	1.2934	0.88544	0.70883
G361B	G361	G361B-2	553882.1688	4872125.867	2.5	2.5	0.6112	-0.58094	-0.42728
G361B	G361	G361B-3	552241.1981	4870239.809	2.5	2.5	-0.22383	-0.77696	1.00666
G361B	G361	G361B-4	550600.2275	4868353.751	2.5	2.5	-0.21383	-0.75194	0.21178
G361C	G361	G361C-1	556277.5634	4873355.537	2.5	2.5	0.5306	-0.70647	-1.31731
G361C	G361	G361C-2	554636.594	4871469.481	2.5	2.5	0.04435	-0.97863	0.68269
G361C	G361	G361C-3	552995.6246	4869583.424	2.5	2.5	-0.03431	-0.81733	-0.28123
G361C	G361	G361C-4	551354.6552	4867697.367	2.5	2.5	0.70122	-0.43991	-0.41812
G368A	G368	G368A-1	600715.4802	4927478.293	2.5	2.5	-1.64917	-0.68992	-0.44818
G368A	G368	G368A-2	599074.5108	4925592.236	2.5	2.5	-1.35948	-0.84441	0.49169
G368A	G368	G368A-3	597433.5414	4923706.179	2.5	2.5	-1.41959	-0.92164	-0.58053
G368A	G368	G368A-4	595792.572	4921820.123	2.5	2.5	-1.32226	-0.78348	2.28276
G368B	G368	G368B-1	601469.9079	4926821.909	2.5	2.5	-1.76221	-0.54092	-0.56342
G368B	G368	G368B-2	599828.9373	4924935.851	2.5	2.5	-2.04976	-0.79926	-0.31912
G368B	G368	G368B-3	598187.9666	4923049.793	2.5	2.5	-1.49305	0.00202	-0.09852
G368B	G368	G368B-4	596546.9959	4921163.735	2.5	2.5	-1.32226	-0.78348	2.28276
G368C	G368	G368C-1	602224.3318	4926165.522	2.5	2.5	-1.97754	-0.04881	-0.99805
G368C	G368	G368C-2	600583.3624	4924279.465	2.5	2.5	-1.99166	-1.02905	-0.96258
G368C	G368	G368C-3	598942.393	4922393.409	2.5	2.5	-1.26007	-0.46195	0.58482
G368C	G368	G368C-4	597301.4236	4920507.352	2.5	2.5	-1.47493	0.41811	1.99633
G396A	G396	G396A-1	552731.4578	4863185.73	2.5	2.5	1.71325	-0.54596	1.58615
G396A	G396	G396A-2	551090.4884	4861299.673	2.5	2.5	0.98105	-0.62482	-0.83963
G396A	G396	G396A-3	549449.519	4859413.617	2.5	2.5	0.80923	-0.00504	0.73869
G396A	G396	G396A-4	547808.5496	4857527.56	2.5	2.5	0.50184	0.19687	2.30259
G396B	G396	G396B-1	553485.8855	4862529.347	2.5	2.5	1.37785	-0.67699	0.99253
G396B	G396	G396B-2	551844.9149	4860643.289	2.5	2.5	0.95523	-1.0059	-0.42513
G396B	G396	G396B-3	550203.9442	4858757.231	2.5	2.5	0.78228	0.76039	0.82152
G396B	G396	G396B-4	548562.9735	4856871.173	2.5	2.5	-0.10073	-0.46844	0.72189
G396C	G396	G396C-1	554240.3094	4861872.959	2.5	2.5	1.22778	-0.03153	0.82147
G396C	G396	G396C-2	552599.34	4859986.903	2.5	2.5	0.95523	-1.0059	-0.42513
G396C	G396	G396C-3	550958.3706	4858100.846	2.5	2.5	0.64846	-0.51967	-1.00624
G396C	G396	G396C-4	549317.4012	4856214.789	2.5	2.5	0.03337	-0.5954	1.01399
G397A	G397	G397A-1	559295.2819	4870730.014	2.5	2.5	0.68306	-1.00668	-0.85802
G397A	G397	G397A-2	557654.3125	4868843.957	2.5	2.5	0.53826	0.09302	1.53821
G397A	G397	G397A-3	556013.3431	4866957.9	2.5	2.5	1.48102	-1.14264	1.70176
G397A	G397	G397A-4	554372.3737	4865071.844	2.5	2.5	2.92492	0.40115	3.42073
G397B	G397	G397B-1	560049.7096	4870073.63	2.5	2.5	0.56328	-0.47186	-1.57751
G397B	G397	G397B-2	558408.7389	4868187.572	2.5	2.5	1.2075	-0.74954	0.54146
G397B	G397	G397B-3	556767.7682	4866301.514	2.5	2.5	2.17009	0.09612	3.33346
G397B	G397	G397B-4	555126.7976	4864415.456	2.5	2.5	2.49614	1.24779	4.38679
G397C	G397	G397C-1	560804.1335	4869417.243	2.5	2.5	0.38568	-0.20021	-0.71772
G397C	G397	G397C-2	559163.1641	4867531.186	2.5	2.5	1.04075	-0.6077	0.92322
G397C	G397	G397C-3	557522.1947	4865645.13	2.5	2.5	2.00397	0.67905	3.99257
G397C	G397	G397C-4	555881.2253	4863759.073	2.5	2.5	2.17825	-0.90899	3.53134
G405A	G405	G405A-1	611805.8744	4931084.282	2.5	2.5	-2.47735	0.57302	0.9735
G405A	G405	G405A-2	610164.905	4929198.225	2.5	2.5	-2.06963	-0.91497	-0.38637
G405A	G405	G405A-3	608523.9356	4927312.168	2.5	2.5	-1.87928	-0.76405	0.04085
G405A	G405	G405A-4	606882.9662	4925426.112	2.5	2.5	-1.97014	-0.15624	0.41603
G405B	G405	G405B-1	612560.3021	4930427.899	2.5	2.5	-2.30758	0.0749	0.04683
G405B	G405	G405B-2	610919.3314	4928541.84	2.5	2.5	-2.11557	-0.77079	-0.29466
G405B	G405	G405B-3	609278.3608	4926655.782	2.5	2.5	-2.31801	-0.32749	0.19343
G405B	G405	G405B-4	607637.3901	4924769.724	2.5	2.5	-2.43029	-0.55538	-0.71805
G405C	G405	G405C-1	613314.726	4929771.511	2.5	2.5	-2.27099	-0.23584	0.71178
G405C	G405	G405C-2	611673.7566	4927885.454	2.5	2.5	-2.07152	-0.43627	0.65869
G405C	G405	G405C-3	610032.7872	4925999.398	2.5	2.5	-1.93552	-0.80888	0.21742
G405C	G405	G405C-4	608391.8178	4924113.341	2.5	2.5	-2.33503	0.3452	0.12508
G415A	G415	G415A-1	561558.5669	4868760.866	2.5	2.5	0.17857	-0.2205	-0.08374
G415A	G415	G415A-2	559917.5975	4866874.81	2.5	2.5	1.31744	-0.27082	0.79355
G415A	G415	G415A-3	558276.6281	4864988.753	2.5	2.5	1.65367	0.67951	2.76715
G415A	G415	G415A-4	556635.6587	4863102.696	2.5	2.5	2.17825	-0.90899	3.53134
G415B	G415	G415B-1	562312.9947	4868104.483	2.5	2.5	0.33497	0.06566	0.01843
G415B	G415	G415B-2	560672.024	4866218.425	2.5	2.5	1.31744	-0.27082	0.79355
G415B	G415	G415B-3	559031.0533	4864332.367	2.5	2.5	1.23115	-0.01093	0.91894
G415B	G415	G415B-4	557390.0826	4862446.309	2.5	2.5	1.16057	-0.53321	2.55472
G415C	G415	G415C-1	563067.4185	4867448.096	2.5	2.5	0.59473	-0.75701	-1.07452
G415C	G415	G415C-2	561426.4491	4865562.039	2.5	2.5	0.78156	-0.15569	0.43777
G415C	G415	G415C-3	559785.4797	4863675.982	2.5	2.5	0.53155	-0.89926	-0.68612
G415C	G415	G415C-4	558144.5103	4861789.926	2.5	2.5	0.75242	-0.99702	1.15134
G434A	G434	G434A-1	563821.852	4866791.719	2.5	2.5	0.20756	-0.31897	-1.063
G434A	G434	G434A-2	562180.8826	4864905.662	2.5	2.5	0.71223	-0.35128	-0.28875
G434A	G434	G434A-3	560539.9132	4863019.606	2.5	2.5	0.53155	-0.89926	-0.68612
G434A	G434	G434A-4	558898.9438	4861133.549	2.5	2.5	0.94523	-1.12569	0.43368
G434B	G434	G434B-1	564576.2797	4866135.336	2.5	2.5	0.20756	-0.31897	-1.063
G434B	G434	G434B-2	562935.309	4864249.278	2.5	2.5	0.54566	-0.62163	-0.93151
G434B	G434	G434B-3	561294.3384	4862363.22	2.5	2.5	0.32847	-1.03311	-0.90482
G434B	G434	G434B-4	559653.3677	4860477.162	2.5	2.5	0.62409	-0.40554	-0.27423
G434C	G434	G434C-1	565330.7036	4865478.948	2.5	2.5	0.31308	0.35867	-0.28567
G434C	G434	G434C-2	563689.7342	4863592.892	2.5	2.5	-0.09023	0.02913	-1.51405
G434C	G434	G434C-3	562048.7648	4861706.835	2.5	2.5	0.72608	-0.86508	-0.14282
G434C	G434	G434C-4	560407.7954	4859820.778	2.5	2.5	0.18001	-0.89509	-1.39886
G435A	G435	G435A-1	570385.6761	4874336.003	2.5	2.5	0.62467	-0.66329	-1.21975
G435A	G435	G435A-2	568744.7067	4872449.946	2.5	2.5	1.42489	-0.59023	0.31435
G435A	G435	G435A-3	567103.7373	4870563.889	2.5	2.5	0.25959	-0.20251	0.08209
G435A	G435	G435A-4	565462.7679	4868677.833	2.5	2.5	0.01375	-0.41912	-0.53935
G435B	G435	G435B-1	571140.1038	4873679.62	2.5	2.5	0.66888	-0.68965	-0.53052
G435B	G435	G435B-2	569499.1331	4871793.561	2.5	2.5	0.62792	-0.10007	0.63104
G435B	G435	G435B-3	567858.1624	4869907.503	2.5	2.5	-0.61267	0.06385	-1.01815
G435B	G435	G435B-4	566217.1917	4868021.445	2.5	2.5	-0.35887	-0.94469	-1.26777
G435C	G435	G435C-1	571894.5277	4873023.232	2.5	2.5	0.78142	-0.26887	-0.00089
G435C	G435	G435C-2	570253.5583	4871137.175	2.5	2.5	1.1462	-0.44174	0.48954
G435C	G435	G435C-3	568612.5889	4869251.119	2.5	2.5	-0.61267	0.06385	-1.01815
G435C	G435	G435C-4	566971.6195	4867365.062	2.5	2.5	0.35345	-0.42523	0.39693
G494A	G494	G494A-1	590303.1793	4883517.128	2.5	2.5	1.48435	-1.18389	0.67614
G494A	G494	G494A-2	588662.2099	4881631.071	2.5	2.5	3.31695	-0.20643	1.52175
G494A	G494	G494A-3	587021.2405	4879745.015	2.5	2.5	2.57186	-0.28526	0.66705
G494A	G494	G494A-4	585380.2711	4877858.958	2.5	2.5	2.63695	-0.39467	-0.95094
G494B	G494	G494B-1	591057.6071	4882860.745	2.5	2.5	1.32858	-0.38628	-0.8118
G494B	G494	G494B-2	589416.6364	4880974.687	2.5	2.5	2.1253	-0.43245	0.19805
G494B	G494	G494B-3	587775.6657	4879088.629	2.5	2.5	2.56899	-0.39627	-0.28165
G494B	G494	G494B-4	586134.695	4877202.571	2.5	2.5	2.41152	-0.7335	-1.49398
G494C	G494	G494C-1	591812.0309	4882204.357	2.5	2.5	1.48026	-0.00099	-0.60884
G494C	G494	G494C-2	590171.0615	4880318.301	2.5	2.5	1.61967	0.1948	-1.4466
G494C	G494	G494C-3	588530.0921	4878432.244	2.5	2.5	2.5247	-0.33836	-0.94572
G494C	G494	G494C-4	586889.1227	4876546.187	2.5	2.5	1.85716	-0.72127	-1.05479
G499A	G499	G499A-1	623122.2997	4921238.546	2.5	2.5	-2.21859	-0.25436	-0.26936
G499A	G499	G499A-2	621481.3303	4919352.489	2.5	2.5	-1.74795	0.44228	0.83745
G499A	G499	G499A-3	619840.3609	4917466.432	2.5	2.5	-1.49821	-1.0119	2.42693
G499A	G499	G499A-4	618199.3915	4915580.376	2.5	2.5	-2.10769	-0.85984	0.55298
G499B	G499	G499B-1	623876.7274	4920582.162	2.5	2.5	-2.20183	-0.29414	-0.40963
G499B	G499	G499B-2	622235.7567	4918696.104	2.5	2.5	-1.98241	-0.5078	0.73487
G499B	G499	G499B-3	620594.786	4916810.046	2.5	2.5	-1.92423	-1.02858	2.21072
G499B	G499	G499B-4	618953.8153	4914923.988	2.5	2.5	-1.71442	0.08326	1.06172
G499C	G499	G499C-1	624631.1513	4919925.775	2.5	2.5	-2.3806	-0.14226	-0.71807
G499C	G499	G499C-2	622990.1819	4918039.718	2.5	2.5	-2.1605	-0.86795	-0.45922
G499C	G499	G499C-3	621349.2125	4916153.662	2.5	2.5	-1.56531	-0.11802	1.76923
G499C	G499	G499C-4	619708.2431	4914267.605	2.5	2.5	-1.8315	-0.51266	0.34219
G503A	G503	G503A-1	533492.0478	4813649.429	2.5	2.5	4.43625	1.02178	-0.56997
G503A	G503	G503A-2	531851.0784	4811763.373	2.5	2.5	3.84092	0.41309	-0.78799
G503A	G503	G503A-3	530210.109	4809877.316	2.5	2.5	2.46356	-0.34731	-0.98314
G503A	G503	G503A-4	528569.1396	4807991.259	2.5	2.5	1.9348	0.93079	-0.43644
G503B	G503	G503B-1	534246.4755	4812993.046	2.5	2.5	3.60174	-0.02995	-1.51198
G503B	G503	G503B-2	532605.5049	4811106.988	2.5	2.5	3.84092	0.41309	-0.78799
G503B	G503	G503B-3	530964.5342	4809220.93	2.5	2.5	2.68799	-0.0397	0.08853
G503B	G503	G503B-4	529323.5635	4807334.872	2.5	2.5	1.80058	-0.1486	-0.72005
G503C	G503	G503C-1	535000.8994	4812336.659	2.5	2.5	2.99397	0.80483	0.2668
G503C	G503	G503C-2	533359.93	4810450.602	2.5	2.5	2.74525	-0.18903	-1.12639
G503C	G503	G503C-3	531718.9606	4808564.545	2.5	2.5	2.44421	0.37371	1.60948
G503C	G503	G503C-4	530077.9912	4806678.489	2.5	2.5	1.35633	-0.44564	-0.89839
G533A	G533	G533A-1	614521.2216	4902211.684	2.5	2.5	-2.23627	-0.66829	0.2669
G533A	G533	G533A-2	612880.2522	4900325.627	2.5	2.5	-2.33007	-0.98445	-0.12054
G533A	G533	G533A-3	611239.2828	4898439.571	2.5	2.5	-2.23987	-0.28405	1.28898
G533A	G533	G533A-4	609598.3134	4896553.514	2.5	2.5	-1.55185	-0.09876	0.05106
G533B	G533	G533B-1	615275.6494	4901555.301	2.5	2.5	-2.2016	-0.48411	0.43491
G533B	G533	G533B-2	613634.6787	4899669.243	2.5	2.5	-2.09142	-0.87168	0.6735
G533B	G533	G533B-3	611993.708	4897783.185	2.5	2.5	-2.5971	0.11071	-0.1738
G533B	G533	G533B-4	610352.7373	4895897.127	2.5	2.5	-1.46678	1.14621	-0.19804
G533C	G533	G533C-1	616030.0732	4900898.913	2.5	2.5	-2.48103	1.11819	-0.18984
G533C	G533	G533C-2	614389.1038	4899012.857	2.5	2.5	-2.35616	-0.12705	-0.12341
G533C	G533	G533C-3	612748.1344	4897126.8	2.5	2.5	-2.47323	-0.05121	-0.1134
G533C	G533	G533C-4	611107.165	4895240.743	2.5	2.5	-2.16196	0.25781	-0.28728
G539A	G539	G539A-1	544582.442	4817255.418	2.5	2.5	1.08403	0.32176	-1.10928
G539A	G539	G539A-2	542941.4726	4815369.362	2.5	2.5	1.59478	0.18015	-0.22623
G539A	G539	G539A-3	541300.5032	4813483.305	2.5	2.5	0.79496	-0.33104	-0.31079
G539A	G539	G539A-4	539659.5338	4811597.248	2.5	2.5	-0.1279	-0.70717	-0.00814
G539B	G539	G539B-1	545336.8697	4816599.035	2.5	2.5	0.70334	-0.85843	-1.29386
G539B	G539	G539B-2	543695.899	4814712.977	2.5	2.5	0.38933	-0.43395	-0.72459
G539B	G539	G539B-3	542054.9283	4812826.919	2.5	2.5	1.10616	-0.64554	-0.03345
G539B	G539	G539B-4	540413.9577	4810940.861	2.5	2.5	0.01249	-0.68469	-0.78338
G539C	G539	G539C-1	546091.2936	4815942.648	2.5	2.5	0.15535	-0.14381	-1.18319
G539C	G539	G539C-2	544450.3242	4814056.591	2.5	2.5	0.38933	-0.43395	-0.72459
G539C	G539	G539C-3	542809.3548	4812170.534	2.5	2.5	0.61827	-0.03223	-0.68452
G539C	G539	G539C-4	541168.3854	4810284.478	2.5	2.5	0.8239	-0.20556	0.07083
G547A	G547	G547A-1	597093.0345	4877609.686	2.5	2.5	1.98439	0.62671	2.44341
G547A	G547	G547A-2	595452.0651	4875723.63	2.5	2.5	0.61517	0.65476	-0.12281
G547A	G547	G547A-3	593811.0957	4873837.573	2.5	2.5	0.48781	0.28009	-0.19412
G547A	G547	G547A-4	592170.1263	4871951.516	2.5	2.5	0.95999	-0.12855	0.51678
G547B	G547	G547B-1	597847.4622	4876953.303	2.5	2.5	2.30164	0.27139	2.99379
G547B	G547	G547B-2	596206.4915	4875067.245	2.5	2.5	1.56025	1.50072	1.20189
G547B	G547	G547B-3	594565.5209	4873181.187	2.5	2.5	0.48781	0.28009	-0.19412
G547B	G547	G547B-4	592924.5502	4871295.129	2.5	2.5	0.43024	-0.49332	0.20687
G547C	G547	G547C-1	598601.8861	4876296.916	2.5	2.5	2.23914	-0.32	1.98949
G547C	G547	G547C-2	596960.9167	4874410.859	2.5	2.5	1.34412	-0.22412	1.58428
G547C	G547	G547C-3	595319.9473	4872524.802	2.5	2.5	0.40445	0.57674	-0.80368
G547C	G547	G547C-4	593678.9779	4870638.746	2.5	2.5	-0.20822	-0.50313	1.1336
G558A	G558	G558A-1	559973.3752	4830374.838	2.5	2.5	3.46898	0.34433	-1.25189
G558A	G558	G558A-2	558332.4058	4828488.781	2.5	2.5	2.35145	0.00512	-0.418
G558A	G558	G558A-3	556691.4364	4826602.725	2.5	2.5	1.50214	-0.40182	-0.49881
G558A	G558	G558A-4	555050.467	4824716.668	2.5	2.5	0.56469	-0.88408	1.80273
G558B	G558	G558B-1	560727.8029	4829718.455	2.5	2.5	4.12015	0.47601	-1.33545
G558B	G558	G558B-2	559086.8322	4827832.397	2.5	2.5	2.51963	0.16743	-0.69431
G558B	G558	G558B-3	557445.8615	4825946.339	2.5	2.5	1.50214	-0.40182	-0.49881
G558B	G558	G558B-4	555804.8909	4824060.281	2.5	2.5	0.53397	-0.98771	1.32997
G558C	G558	G558C-1	561482.2268	4829062.067	2.5	2.5	4.12015	0.47601	-1.33545
G558C	G558	G558C-2	559841.2574	4827176.011	2.5	2.5	3.49081	0.823	0.32006
G558C	G558	G558C-3	558200.288	4825289.954	2.5	2.5	1.61838	-0.08536	0.59199
G558C	G558	G558C-4	556559.3186	4823403.897	2.5	2.5	0.28759	-0.75986	1.54497
G574A	G574	G574A-1	555672.8362	4820861.407	2.5	2.5	0.09359	-0.34191	-0.30684
G574A	G574	G574A-2	554031.8668	4818975.351	2.5	2.5	-0.08356	-0.26202	-0.27767
G574A	G574	G574A-3	552390.8974	4817089.294	2.5	2.5	-0.65264	-0.39714	-0.07577
G574A	G574	G574A-4	550749.928	4815203.237	2.5	2.5	-0.66588	1.0326	-0.84533
G574B	G574	G574B-1	556427.2639	4820205.024	2.5	2.5	0.40176	-0.66576	0.53682
G574B	G574	G574B-2	554786.2932	4818318.966	2.5	2.5	-0.16475	-0.89512	-0.39324
G574B	G574	G574B-3	553145.3225	4816432.908	2.5	2.5	-0.48222	-0.80456	-0.23899
G574B	G574	G574B-4	551504.3518	4814546.85	2.5	2.5	-0.87037	0.29854	-0.80971
G574C	G574	G574C-1	557181.6878	4819548.637	2.5	2.5	-0.26928	-0.61875	0.03786
G574C	G574	G574C-2	555540.7184	4817662.58	2.5	2.5	0.0162	0.06329	-0.51678
G574C	G574	G574C-3	553899.749	4815776.523	2.5	2.5	-0.43682	-0.54394	0.05212
G574C	G574	G574C-4	552258.7796	4813890.467	2.5	2.5	-0.14174	-0.54132	-0.60019
G600A	G600	G600A-1	617010.5378	4886790.812	2.5	2.5	-0.86421	-0.9237	-0.59143
G600A	G600	G600A-2	615369.5684	4884904.755	2.5	2.5	-1.26567	-0.42117	-0.37565
G600A	G600	G600A-3	613728.599	4883018.698	2.5	2.5	-1.25401	-0.96976	-0.58761
G600A	G600	G600A-4	612087.6296	4881132.642	2.5	2.5	-1.2022	-0.631	-0.37958
G600B	G600	G600B-1	617764.9655	4886134.429	2.5	2.5	-1.40617	-0.73598	-0.41043
G600B	G600	G600B-2	616123.9948	4884248.37	2.5	2.5	-1.1212	-0.44075	-0.08142
G600B	G600	G600B-3	614483.0241	4882362.312	2.5	2.5	-0.99297	-0.74329	-0.16948
G600B	G600	G600B-4	612842.0535	4880476.254	2.5	2.5	-0.33499	-0.33008	0.15915
G600C	G600	G600C-1	618519.3894	4885478.041	2.5	2.5	-1.38652	-0.79929	-0.22015
G600C	G600	G600C-2	616878.42	4883591.984	2.5	2.5	-1.676	-0.72029	-0.54398
G600C	G600	G600C-3	615237.4506	4881705.928	2.5	2.5	-0.78243	-0.1057	1.30785
G600C	G600	G600C-4	613596.4812	4879819.871	2.5	2.5	-0.54346	-0.8817	-1.24345
G647A	G647	G647A-1	617236.5689	4873339.087	2.5	2.5	-1.18355	-0.05762	-0.11674
G647A	G647	G647A-2	615595.5995	4871453.03	2.5	2.5	-0.62493	-0.62927	-1.17135
G647A	G647	G647A-3	613954.6301	4869566.973	2.5	2.5	-0.87033	0.00678	-0.69006
G647A	G647	G647A-4	612313.6607	4867680.917	2.5	2.5	-1.04988	-0.54506	-0.54469
G647B	G647	G647B-1	617990.9966	4872682.703	2.5	2.5	-1.68047	-0.84574	-0.69442
G647B	G647	G647B-2	616350.0259	4870796.645	2.5	2.5	-1.1735	-0.31584	-0.73158
G647B	G647	G647B-3	614709.0552	4868910.587	2.5	2.5	-0.95398	-0.72084	-0.74743
G647B	G647	G647B-4	613068.0846	4867024.529	2.5	2.5	-1.31242	-0.22501	-0.18768
G647C	G647	G647C-1	618745.4205	4872026.316	2.5	2.5	-1.82454	-0.36256	0.29463
G647C	G647	G647C-2	617104.4511	4870140.259	2.5	2.5	-1.42124	-1.00758	0.2184
G647C	G647	G647C-3	615463.4817	4868254.203	2.5	2.5	-0.95398	-0.72084	-0.74743
G647C	G647	G647C-4	613822.5123	4866368.146	2.5	2.5	-1.67918	-0.78514	-0.5959
G660A	G660	G660A-1	612936.0299	4863825.656	2.5	2.5	-1.45973	-0.34694	-0.85488
G660A	G660	G660A-2	611295.0605	4861939.599	2.5	2.5	-1.53634	-0.1825	-0.55791
G660A	G660	G660A-3	609654.0911	4860053.543	2.5	2.5	-1.62428	-0.43592	-0.57024
G660A	G660	G660A-4	608013.1217	4858167.486	2.5	2.5	-1.28409	-0.81901	-1.26454
G660B	G660	G660B-1	613690.4576	4863169.273	2.5	2.5	-1.32117	-0.83839	-0.52821
G660B	G660	G660B-2	612049.4869	4861283.215	2.5	2.5	-1.61685	-0.49668	-0.75106
G660B	G660	G660B-3	610408.5162	4859397.156	2.5	2.5	-1.52557	-0.35054	-0.10113
G660B	G660	G660B-4	608767.5456	4857511.098	2.5	2.5	-1.34189	-0.8033	-1.12558
G660C	G660	G660C-1	614444.8815	4862512.885	2.5	2.5	-1.27049	-0.91321	-0.15887
G660C	G660	G660C-2	612803.9121	4860626.828	2.5	2.5	-1.52336	0.10042	-0.16327
G660C	G660	G660C-3	611162.9427	4858740.772	2.5	2.5	-0.77955	-0.05945	-0.81109
G660C	G660	G660C-4	609521.9733	4856854.715	2.5	2.5	-0.87482	-0.0897	-0.87731
G693A	G693	G693A-1	573779.1166	4805108.23	2.5	2.5	-0.59178	0.00612	-0.29845
G693A	G693	G693A-2	572138.1472	4803222.173	2.5	2.5	0.66839	0.39995	1.6847
G693A	G693	G693A-3	570497.1778	4801336.116	2.5	2.5	1.09362	-0.61864	1.62708
G693A	G693	G693A-4	568856.2084	4799450.06	2.5	2.5	0.83322	0.14324	2.50295
G693B	G693	G693B-1	574533.5443	4804451.846	2.5	2.5	-0.04074	0.82732	1.03121
G693B	G693	G693B-2	572892.5736	4802565.788	2.5	2.5	0.61521	0.55184	0.00854
G693B	G693	G693B-3	571251.6029	4800679.73	2.5	2.5	0.62299	-0.47941	0.30853
G693B	G693	G693B-4	569610.6323	4798793.672	2.5	2.5	0.33139	0.00635	2.23251
G693C	G693	G693C-1	575287.9682	4803795.459	2.5	2.5	0.38943	0.72585	0.84237
G693C	G693	G693C-2	573646.9988	4801909.402	2.5	2.5	0.35052	-0.386	-0.83911
G693C	G693	G693C-3	572006.0294	4800023.346	2.5	2.5	0.27593	-0.61824	-0.80225
G693C	G693	G693C-4	570365.06	4798137.289	2.5	2.5	0.29221	0.35498	1.87367
G721A	G721	G721A-1	604560.9829	4831347.069	2.5	2.5	-2.03883	-0.04571	-0.97426
G721A	G721	G721A-2	602920.0135	4829461.013	2.5	2.5	-2.17154	-0.55281	-0.7791
G721A	G721	G721A-3	601279.0441	4827574.956	2.5	2.5	-1.33777	-0.23725	-0.68457
G721A	G721	G721A-4	599638.0747	4825688.899	2.5	2.5	-1.52388	-0.00519	0.05571
G721B	G721	G721B-1	605315.4107	4830690.686	2.5	2.5	-1.55322	0.12795	0.46952
G721B	G721	G721B-2	603674.44	4828804.628	2.5	2.5	-2.26199	0.32856	-1.00836
G721B	G721	G721B-3	602033.4693	4826918.57	2.5	2.5	-1.58137	0.22029	-0.03943
G721B	G721	G721B-4	600392.4986	4825032.512	2.5	2.5	-1.68777	-0.31693	0.0474
G721C	G721	G721C-1	606069.8345	4830034.299	2.5	2.5	-1.51124	-0.33682	1.46583
G721C	G721	G721C-2	604428.8651	4828148.242	2.5	2.5	-1.4061	1.11684	0.63964
G721C	G721	G721C-3	602787.8957	4826262.185	2.5	2.5	-2.25785	0.70368	-0.69691
G721C	G721	G721C-4	601146.9263	4824376.129	2.5	2.5	-1.66082	-0.41031	0.20391
G742A	G742	G742A-1	595959.9049	4812320.208	2.5	2.5	-1.08671	-0.91538	1.66685
G742A	G742	G742A-2	594318.9355	4810434.151	2.5	2.5	-0.96409	-0.76692	0.30251
G742A	G742	G742A-3	592677.9661	4808548.094	2.5	2.5	-0.49704	-0.56693	0.45133
G742A	G742	G742A-4	591036.9967	4806662.038	2.5	2.5	-1.8198	-0.41204	-0.87245
G742B	G742	G742B-1	596714.3326	4811663.825	2.5	2.5	-1.47694	-0.33701	1.75658
G742B	G742	G742B-2	595073.362	4809777.766	2.5	2.5	-1.17764	-0.98928	0.7202
G742B	G742	G742B-3	593432.3913	4807891.708	2.5	2.5	-0.5865	0.88942	0.76296
G742B	G742	G742B-4	591791.4206	4806005.65	2.5	2.5	-1.02173	0.37376	-0.81096
G742C	G742	G742C-1	597468.7565	4811007.437	2.5	2.5	-1.47694	-0.33701	1.75658
G742C	G742	G742C-2	595827.7871	4809121.38	2.5	2.5	-0.95957	-0.48849	0.81514
G742C	G742	G742C-3	594186.8177	4807235.324	2.5	2.5	-0.4075	0.68897	1.0033
G742C	G742	G742C-4	592545.8483	4805349.267	2.5	2.5	-1.51364	0.33608	0.1649
G769A	G769	G769A-1	583058.2879	4783779.916	2.5	2.5	-0.61492	-1.03915	-0.48997
G769A	G769	G769A-2	581417.3185	4781893.859	2.5	2.5	-0.88216	-1.0751	0.82903
G769A	G769	G769A-3	579776.3491	4780007.802	2.5	2.5	-0.98266	-0.95417	-0.09176
G769A	G769	G769A-4	578135.3797	4778121.746	2.5	2.5	-1.26469	-0.20038	-0.11032
G769B	G769	G769B-1	583812.7156	4783123.532	2.5	2.5	-0.44912	-0.83571	-0.72883
G769B	G769	G769B-2	582171.7449	4781237.474	2.5	2.5	-0.83245	-0.77407	1.25125
G769B	G769	G769B-3	580530.7742	4779351.416	2.5	2.5	-1.0619	-0.2472	-0.6226
G769B	G769	G769B-4	578889.8036	4777465.358	2.5	2.5	-1.25609	-0.04547	-0.65276
G769C	G769	G769C-1	584567.1395	4782467.145	2.5	2.5	-0.25465	-0.98556	-0.42216
G769C	G769	G769C-2	582926.1701	4780581.088	2.5	2.5	-0.78424	-0.4365	-0.34645
G769C	G769	G769C-3	581285.2007	4778695.032	2.5	2.5	-0.7409	-0.58062	-0.04003
G769C	G769	G769C-4	579644.2313	4776808.975	2.5	2.5	-1.02646	-0.44798	-0.0816
